# Supplementary material for: DSCAM-AS1-Driven Proliferation of Breast Cancer Cells Involves Regulation of Alternative Exon Splicing and 3′-End Usage
Source: Cancers (Basel). 2020 Jun 3;12(6):1453. doi: 10.3390/cancers12061453 (PMC7352480; doi:10.3390/cancers12061453)
Supplement: Supplementary file 1 [file cancers-12-01453-s001.zip]

Archive with 20 entries (19 files):
- cancers-782617-supplementary/
- cancers-782617-supplementary/cancers-782617-supplementary-figures.pdf
- cancers-782617-supplementary/Table_S10_Differential_splicing_results_upon_DSCAM-AS1_silencing.xlsx
- cancers-782617-supplementary/Table_S11_GO_enrichment_analysis_spliced_genes.xlsx
- cancers-782617-supplementary/Table_S12_RBP_binding_motif_enrichment_Analysis.xlsx
- cancers-782617-supplementary/Table_S13_Whippet_genes_with_Tandem_APA_sites.xlsx
- cancers-782617-supplementary/Table_S14_siRNA-hnRNPL_LNA-DSCAM-AS1_overlapping_regulated_exons.xlsx
- cancers-782617-supplementary/Table_S15_Primer_used_for_the_analysis.xlsx
- cancers-782617-supplementary/Table_S16_WB_densitometry_readings_and_intensity_ratio_calculation.xlsx
- cancers-782617-supplementary/Table_S17_List_of_used_bioinformatic_tools.xlsx
- cancers-782617-supplementary/Table_S18_RNA-Seq_alignment_statistics.xlsx
- cancers-782617-supplementary/Table_S1_DE_analysis_microarray.xlsx
- cancers-782617-supplementary/Table_S2_Gene_level_DESeq2_differential_analysis.xlsx
- cancers-782617-supplementary/Table_S3_GO_enrichment_analysis_metascape_results.xlsx
- cancers-782617-supplementary/Table_S4_list_of_overlapping_genes_with_siRNA-ER_experiment.xlsx
- cancers-782617-supplementary/Table_S5_GO_enrichment_analysis_of_overlapping_genes.xlsx
- cancers-782617-supplementary/Table_S6_Isoform_level_DESeq2_differential_analysis.xlsx
- cancers-782617-supplementary/Table_S7_GO_enrichment_analysis_parent_genes_of_DE_isoforms.xlsx
- cancers-782617-supplementary/Table_S8_Isoform_switch_analysis_isoforms_features.xlsx
- cancers-782617-supplementary/Table_S9_TC3A_data_analysis.xlsx
