# Supplementary material for: DSCAM-AS1-Driven Proliferation of Breast Cancer Cells Involves Regulation of Alternative Exon Splicing and 3′-End Usage
Source: Cancers (Basel). 2020 Jun 3;12(6):1453. doi: 10.3390/cancers12061453 (PMC7352480; doi:10.3390/cancers12061453)
Supplement: Supplementary file 1 [file cancers-12-01453-s001.zip › cancers-782617-supplementary/Table_S14_siRNA-hnRNPL_LNA-DSCAM-AS1_overlapping_regulated_exons.xlsx]

## Sheet: a_overlapping_cassette_exons
Gene	symbol	strand	node	coord	type	PSI(siRNA_hnRNPL)	PSI(siRNA_CTRL)	DeltaPsi(siRNA_hnRNPL-siRNA_CTRL)	Probability	Complexity	Entropy	PSI(LNA_DSCAM-AS1)	PSI(LNA-CTRL)	DeltaPSI(LNA-DSCAM-AS1 - LNA-CTRL)	probability
ENSG00000263956.6	NBPF11	-	9	chr1:148127141-148127288	CE	0.94601	0.794141	0.151869	0.991	K3	2.0155	0.81564	0.93733	-0.1217	0.907
ENSG00000143373.17	ZNF687	+	4	chr1:151285206-151286074	CE	0.16803	0.30019	-0.13216	0.906	K2	1.2899	0.53992	0.37878	0.16114	0.917
ENSG00000132906.17	CASP9	-	9	chr1:15507873-15507907	CE	0.84601	0.996467	-0.150457	0.92	K2	0.9718	0.87768	0.68392	0.19376	0.905
ENSG00000197530.12	MIB2	+	29	chr1:1624991-1625185	CE	0.73833	0.89179	-0.15346	0.993	K2	1.297	0.96593	0.86378	0.10215	0.952
ENSG00000094975.13	SUCO	+	9	chr1:172553260-172553370	CE	0.77267	0.596702	0.175968	0.9	K2	0.9368	0.78729	0.68622	0.10107	0.947
ENSG00000065600.12	TMEM206	-	8	chr1:212377562-212377706	CE	0.708724	0.90631	-0.197586	0.998	K2	1.2955	0.93559	0.82658	0.10901	0.904
ENSG00000162601.9	MYSM1	-	12	chr1:58689038-58689116	CE	0.73505	0.87842	-0.14337	0.99	K2	1.9625	0.79832	0.53763	0.26069	0.905
ENSG00000203780.10	FANK1	+	12	chr10:126009222-126009266	CE	0.43942	0.60214	-0.16272	0.935	K3	2.0313	0.93646	0.69252	0.24394	0.959
ENSG00000188611.14	ASAH2	-	18	chr10:50196773-50196919	CE	0.820325	0.96701	-0.146685	0.9	K1	0.4102	0.93833	0.80488	0.13345	0.931
ENSG00000134452.19	FBXO18	+	3	chr10:5891019-5891116	CE	0.11936	0.26629	-0.14693	0.9	K3	1.8227	0.051912	0.24058	-0.18866	0.976
ENSG00000107771.15	CCSER2	+	16	chr10:84477575-84477664	CE	0.76476	0.92439	-0.15963	0.908	K3	1.5575	0.8241	0.9567	-0.1326	0.958
ENSG00000134909.18	ARHGAP32	-	12	chr11:129040928-129041009	CE	0.95993	0.84063	0.1193	0.9	K1	0.8152	0.74454	0.92429	-0.17975	0.929
ENSG00000175274.18	TP53I11	-	7	chr11:44941003-44941077	CE	0.13813	0.24313	-0.105	0.958	K3	2.3842	0.22558	0.053461	0.17212	0.945
ENSG00000149809.14	TM7SF2	+	11	chr11:65112811-65112865	CE	0.98331	0.803993	0.179317	0.99	K3	1.4621	0.87812	0.52609	0.35204	0.949
ENSG00000196498.13	NCOR2	-	26	chr12:124374413-124374463	CE	0.45429	0.61426	-0.15997	0.924	K1	0.9993	0.59791	0.43445	0.16345	0.934
ENSG00000139370.11	SLC15A4	-	7	chr12:128809943-128810111	CE	0.70715	0.60528	0.10187	0.911	K3	2.0773	0.8827	0.76244	0.12025	0.958
ENSG00000120647.9	CCDC77	+	18	chr12:440617-440742	CE	0.73993	0.91208	-0.17215	0.9	K1	0.9383	0.76022	0.94339	-0.18317	0.931
ENSG00000088448.14	ANKRD10	-	7	chr13:110900530-110900661	CE	0.467617	0.65926	-0.191643	0.92	K4	2.7944	0.43426	0.22812	0.20614	0.921
ENSG00000132950.18	ZMYM5	-	3	chr13:19862399-19862466	CE	0.819373	0.93073	-0.111357	0.969	K1	0.7466	0.86789	0.97784	-0.10996	0.977
ENSG00000198752.10	CDC42BPB	-	23	chr14:102954198-102954275	CE	0.73998	0.6071	0.13288	0.9	K1	0.9994	0.77774	0.67612	0.10162	0.928
ENSG00000119686.9	FLVCR2	+	8	chr14:75639352-75639462	CE	0.94484	0.81047	0.13437	0.9	K1	0.8555	0.79623	0.89955	-0.10332	0.927
ENSG00000128891.15	CCDC32	-	9	chr15:40553595-40554127	CE	0.9635	0.86293	0.10057	0.901	K1	0.4709	0.84897	0.94641	-0.099995	0.937
ENSG00000138593.8	SECISBP2L	-	16	chr15:49019418-49019552	CE	0.794382	0.90213	-0.107748	0.9	K2	0.9434	0.58381	0.7511	-0.16729	0.952
ENSG00000124074.11	ENKD1	-	7	chr16:67663657-67663820	CE	0.858272	0.96543	-0.107158	0.946	K4	2.4313	0.93648	0.82525	0.11123	0.9
ENSG00000141905.18	NFIC	+	16	chr19:3456550-3456635	CE	0.6329	0.74196	-0.10906	0.939	K3	1.7298	0.64113	0.79768	-0.15655	0.925
ENSG00000186522.14	2010-09-01	-	7	chr2:109574581-109574767	CE	0.97586	0.849657	0.126203	0.92	K4	1.6556	0.93334	0.77075	0.16259	0.911
ENSG00000151779.12	NBAS	-	56	chr2:15178988-15179116	CE	0.82404	0.96067	-0.13663	0.9	K2	1.1702	0.85322	0.95902	-0.10579	0.946
ENSG00000115421.12	PAPOLG	+	11	chr2:60771519-60771630	CE	0.82726	0.92932	-0.10206	0.994	K2	1.2272	0.74971	0.93381	-0.1841	0.927
ENSG00000240849.10	TMEM189	-	2	chr20:50151212-50151315	CE	0.706431	0.81221	-0.105779	0.912	K2	1.0984	0.66801	0.3829	0.2851	0.956
ENSG00000064787.13	BCAS1	-	9	chr20:53975389-53975430	CE	0.69014	0.81995	-0.12981	0.931	K3	2.2406	0.77195	0.94517	-0.17322	0.927
ENSG00000160201.11	U2AF1	-	10	chr21:43100453-43100519	CE	0.61584	0.81022	-0.19438	0.999	K4	2.6233	0.75312	0.9156	-0.16248	0.994
ENSG00000160201.11	U2AF1	-	8	chr21:43101366-43101432	CE	0.58994	0.41254	0.1774	0.944	K4	2.6233	0.38774	0.27298	0.11476	0.904
ENSG00000100100.12	PIK3IP1	-	10	chr22:31289315-31289393	CE	0.809138	0.95752	-0.148382	0.9	K2	0.875	0.96746	0.82572	0.14174	0.943
ENSG00000188130.13	MAPK12	-	13	chr22:50256935-50256964	CE	0.733633	0.88923	-0.155597	0.985	K3	1.7194	0.91595	0.748	0.16795	0.905
ENSG00000163517.14	HDAC11	+	11	chr3:13500713-13500789	CE	0.80037	0.93591	-0.13554	0.924	K2	0.9908	0.70912	0.54754	0.16158	0.946
ENSG00000114867.20	EIF4G1	+	11	chr3:184315489-184315545	CE	0.57578	0.71455	-0.13877	0.938	K6	2.9073	0.76891	0.65869	0.11023	0.913
ENSG00000144744.16	UBA3	-	7	chr3:69080112-69080153	CE	0.682646	0.83817	-0.155524	0.91	K1	0.7995	0.85813	0.70427	0.15386	0.957
ENSG00000163625.15	WDFY3	-	17	chr4:84808334-84808417	CE	0.26658	0.42428	-0.1577	0.9	K3	1.4864	0.42547	0.20795	0.21752	0.931
ENSG00000138698.14	RAP1GDS1	+	11	chr4:98379017-98379163	CE	0.71245	0.85983	-0.14738	0.903	K3	1.3992	0.71267	0.8189	-0.10623	0.921
ENSG00000134986.13	NREP	-	12	chr5:111755770-111755830	CE	0.837327	0.94204	-0.104713	0.969	K2	0.6321	0.95115	0.85103	0.10012	0.936
ENSG00000112739.16	PRPF4B	+	30	chr6:4062557-4062633	CE	0.83414	0.728411	0.105729	0.926	K2	1.5756	0.88773	0.74054	0.14718	0.952
ENSG00000124574.14	ABCC10	+	3	chr6:43427968-43428139	CE	0.39894	0.55636	-0.15742	0.921	K2	1.7214	0.7821	0.55654	0.22556	0.93
ENSG00000164877.18	MICALL2	-	33	chr7:1435101-1435147	CE	0.703863	0.87799	-0.174127	0.926	K2	1.3915	0.77973	0.91077	-0.13104	0.931
ENSG00000106133.17	NSUN5P2	-	8	chr7:72953326-72953430	CE	0.37876	0.5084	-0.12964	0.918	K2	1.7686	0.85476	0.64063	0.21413	0.94
ENSG00000119522.16	DENND1A	-	6	chr9:123769514-123769563	CE	0.687197	0.8488	-0.161603	0.998	K3	1.0778	0.80629	0.95858	-0.15229	0.983
ENSG00000131725.13	WDR44	+	4	chrX:118378419-118378452	CE	0.90695	0.803717	0.103233	0.934	K2	0.6706	0.77465	0.95103	-0.17637	0.976
ENSG00000124313.13	IQSEC2	-	7	chrX:53279564-53279659	CE	0.6698	0.84859	-0.17879	0.928	K3	1.6207	0.66129	0.86277	-0.20148	0.923

## Sheet: b_CLIP_RIP_hnRNPL_peaks_overlap
AS event information						hnRNPL CLIP/RIP based studies
gene	symbol	node	coord	strand	type	Detected studies	HeLa iCLIP (Rossbach et al., 2014)	LNCAP RIP-Seq (Fei et al., 2017)	Jurkat HITS-CLIP (Shankarling et al., 2014)	CD4+ HITS-CLIP (Shankarling et al., 2014)
ENSG00000147955.16	SIGMAR1	13	chr9:34635483-34635496	-	APA	4	1	1	1	1
ENSG00000147955.16	SIGMAR1	14	chr9:34634722-34635482	-	APA	4	1	1	1	1
ENSG00000168710.17	AHCYL1	24	chr1:110022390-110023735	+	APA	3	1	0	1	1
ENSG00000143515.16	ATP8B2	32	chr1:154349460-154351307	+	APA	3	1	0	1	1
ENSG00000175376.8	EIF1AD	14	chr11:65996545-65998432	-	APA	3	1	0	1	1
ENSG00000152944.8	MED21	4	chr12:27028285-27029485	+	APA	3	1	0	1	1
ENSG00000120690.15	ELF1	15	chr13:40932034-40933351	-	APA	3	1	0	1	1
ENSG00000169926.10	KLF13	4	chr15:31372183-31377899	+	APA	3	1	0	1	1
ENSG00000139793.18	MBNL2	15	chr13:97392009-97394119	+	APA	3	1	0	1	1
ENSG00000072864.14	NDE1	15	chr16:15724292-15726353	+	APA	3	1	0	1	1
ENSG00000118596.11	SLC16A7	18	chr12:59780214-59789855	+	APA	3	1	0	1	1
ENSG00000113810.15	SMC4	49	chr3:160433991-160434953	+	APA	3	1	0	1	1
ENSG00000117500.12	TMED5	10	chr1:93151858-93154195	-	APA	3	1	0	1	1
ENSG00000109654.14	TRIM2	23	chr4:153336363-153339320	+	APA	3	1	0	1	1
ENSG00000135913.10	USP37	34	chr2:218453501-218454814	-	APA	3	1	0	1	1
ENSG00000012822.15	CALCOCO1	37	chr12:53711159-53711789	-	APA	3	0	1	1	1
ENSG00000118263.14	KLF7	11	chr2:207081016-207081264	-	APA	3	0	1	1	1
ENSG00000089693.10	MLF2	17	chr12:6748004-6748547	-	APA	2	1	0	0	1
ENSG00000173065.13	FAM222B	16	chr17:28757390-28759240	-	APA	2	1	0	1	0
ENSG00000113648.16	H2AFY	36	chr5:135334435-135334855	-	APA	2	1	0	1	0
ENSG00000132356.11	PRKAA1	20	chr5:40759379-40762769	-	APA	2	1	0	1	0
ENSG00000155380.11	SLC16A1	12	chr1:112911852-112914024	-	APA	2	1	0	1	0
ENSG00000110108.9	TMEM109	5	chr11:60921774-60923376	+	APA	2	1	0	1	0
ENSG00000221838.9	AP4M1	28	chr7:100107180-100109039	+	APA	2	1	0	0	1
ENSG00000171634.16	BPTF	45	chr17:67982289-67982551	+	APA	2	1	1	0	0
ENSG00000171634.16	BPTF	46	chr17:67982552-67982569	+	APA	2	1	1	0	0
ENSG00000172270.18	BSG	23	chr19:583431-583487	+	APA	2	1	0	1	0
ENSG00000158985.13	CDC42SE2	11	chr5:131393107-131394667	+	APA	2	1	0	0	1
ENSG00000139160.13	ETFBKMT	11	chr12:31668968-31673114	+	APA	2	1	0	0	1
ENSG00000198265.11	HELZ	39	chr17:67077929-67077971	-	APA	2	1	0	1	0
ENSG00000198265.11	HELZ	40	chr17:67070438-67077928	-	APA	2	1	0	1	0
ENSG00000198265.11	HELZ	38	chr17:67077972-67078586	-	APA	2	1	0	1	0
ENSG00000120093.11	HOXB3	20	chr17:48548870-48549811	-	APA	2	1	0	0	1
ENSG00000104365.13	IKBKB	50	chr8:42331133-42331608	+	APA	2	1	0	0	1
ENSG00000178177.15	LCORL	9	chr4:17841199-17845496	-	APA	2	1	0	1	0
ENSG00000166136.15	NDUFB8	14	chr10:100523743-100523929	-	APA	2	1	1	0	0
ENSG00000166136.15	NDUFB8	15	chr10:100523740-100523742	-	APA	2	1	1	0	0
ENSG00000163558.12	PRKCI	25	chr3:170303166-170305977	+	APA	2	1	0	1	0
ENSG00000198252.11	STYX	14	chr14:52771033-52774941	+	APA	2	1	0	1	0
ENSG00000170537.12	TMC7	23	chr16:19063182-19063942	+	APA	2	1	0	0	1
ENSG00000170537.12	TMC7	22	chr16:19061778-19063181	+	APA	2	1	0	0	1
ENSG00000117500.12	TMED5	9	chr1:93154196-93154888	-	APA	2	1	0	1	0
ENSG00000151239.13	TWF1	20	chr12:43793725-43795492	-	APA	2	1	0	0	1
ENSG00000170142.11	UBE2E1	12	chr3:23890509-23891314	+	APA	2	1	0	1	0
ENSG00000196670.13	ZFP62	8	chr5:180848138-180850914	-	APA	2	1	0	0	1
ENSG00000172888.11	ZNF621	11	chr3:40532862-40533526	+	APA	2	1	0	0	1
ENSG00000128891.15	CCDC32	9	chr15:40553595-40554127	-	CE	2	0	1	0	1
ENSG00000204116.11	CHIC1	11	chrX:73684412-73687102	+	APA	2	0	0	1	1
ENSG00000095066.11	HOOK2	11	chr19:12774535-12774668	-	APA	2	0	0	1	1
ENSG00000104365.13	IKBKB	54	chr8:42331911-42332450	+	APA	2	0	0	1	1
ENSG00000214756.7	METTL12	6	chr11:62665947-62666395	+	RI	2	0	0	1	1
ENSG00000130305.16	NSUN5	21	chr7:73303230-73303234	-	APA	2	0	0	1	1
ENSG00000130305.16	NSUN5	22	chr7:73303225-73303229	-	APA	2	0	0	1	1
ENSG00000152527.13	PLEKHH2	38	chr2:43765793-43767987	+	APA	2	0	0	1	1
ENSG00000152527.13	PLEKHH2	37	chr2:43765413-43765792	+	APA	2	0	0	1	1
ENSG00000164088.17	PPM1M	21	chr3:52249791-52250595	+	APA	2	0	0	1	1
ENSG00000164088.17	PPM1M	20	chr3:52249670-52249790	+	APA	2	0	0	1	1
ENSG00000125755.18	SYMPK	29	chr19:45818955-45821383	-	APA	2	0	0	1	1
ENSG00000147526.19	TACC1	43	chr8:38848522-38850775	+	APA	2	0	0	1	1
ENSG00000146063.19	TRIM41	19	chr5:181235354-181235803	+	APA	2	0	0	1	1
ENSG00000101346.13	POFUT1	11	chr20:32234569-32238667	+	APA	1	1	0	0	0
ENSG00000226137.5	BAIAP2-AS1	4	chr17:81029702-81033398	-	APA	1	1	0	0	0
ENSG00000108578.14	BLMH	20	chr17:30248205-30248821	-	APA	1	1	0	0	0
ENSG00000128595.16	CALU	14	chr7:128770577-128771474	+	APA	1	1	0	0	0
ENSG00000156261.12	CCT8	27	chr21:29056329-29056455	-	APA	1	1	0	0	0
ENSG00000187118.12	CMC1	13	chr3:28319742-28319762	+	APA	1	1	0	0	0
ENSG00000187118.12	CMC1	12	chr3:28319509-28319741	+	APA	1	1	0	0	0
ENSG00000257727.5	CNPY2	15	chr12:56310428-56310432	-	APA	1	1	0	0	0
ENSG00000257727.5	CNPY2	14	chr12:56310433-56310595	-	APA	1	1	0	0	0
ENSG00000103187.7	COTL1	11	chr16:84565602-84566549	-	APA	1	1	0	0	0
ENSG00000164733.20	CTSB	23	chr8:11844324-11844354	-	APA	1	1	0	0	0
ENSG00000051523.10	CYBA	17	chr16:88643283-88643513	-	APA	1	1	0	0	0
ENSG00000051523.10	CYBA	16	chr16:88643514-88643571	-	APA	1	1	0	0	0
ENSG00000110321.16	EIF4G2	2	chr11:10808924-10808929	-	aTSS	1	1	0	0	0
ENSG00000134824.13	FADS2	20	chr11:61865958-61867347	+	APA	1	1	0	0	0
ENSG00000141568.20	FOXK2	17	chr17:82601303-82602392	+	APA	1	1	0	0	0
ENSG00000075539.14	FRYL	84	chr4:48497567-48498545	-	APA	1	1	0	0	0
ENSG00000234741.7	GAS5	20	chr1:173865168-173865228	-	APA	1	1	0	0	0
ENSG00000161999.11	JMJD8	16	chr16:682772-682874	-	APA	1	1	0	0	0
ENSG00000178202.12	KDELC2	11	chr11:108473075-108474952	-	APA	1	1	0	0	0
ENSG00000128422.15	KRT17	3	chr17:41624297-41624575	-	aTSS	1	1	0	0	0
ENSG00000002834.17	LASP1	18	chr17:38920307-38921761	+	APA	1	1	0	0	0
ENSG00000106003.12	LFNG	13	chr7:2527146-2528427	+	APA	1	1	0	0	0
ENSG00000169756.16	LIMS1	24	chr2:108684449-108687238	+	APA	1	1	0	0	0
ENSG00000102882.11	MAPK3	21	chr16:30114546-30114615	-	APA	1	1	0	0	0
ENSG00000102882.11	MAPK3	20	chr16:30114616-30114708	-	APA	1	1	0	0	0
ENSG00000152944.8	MED21	5	chr12:27029486-27029749	+	APA	1	1	0	0	0
ENSG00000105085.10	MED26	11	chr19:16574919-16576029	-	APA	1	1	0	0	0
ENSG00000143870.12	PDIA6	20	chr2:10783393-10783860	-	APA	1	1	0	0	0
ENSG00000047315.15	POLR2B	31	chr4:57031008-57031158	+	APA	1	1	0	0	0
ENSG00000157778.8	PSMG3	4	chr7:1567351-1567850	-	APA	1	1	0	0	0
ENSG00000157778.8	PSMG3	5	chr7:1567330-1567350	-	APA	1	1	0	0	0
ENSG00000169228.13	RAB24	21	chr5:177301451-177301451	-	APA	1	1	0	0	0
ENSG00000091490.10	SEL1L3	33	chr4:25748266-25748564	-	APA	1	1	0	0	0
ENSG00000060688.12	SNRNP40	18	chr1:31259674-31259709	-	APA	1	1	0	0	0
ENSG00000060688.12	SNRNP40	19	chr1:31259673-31259673	-	APA	1	1	0	0	0
ENSG00000161547.16	SRSF2	1	chr17:76737334-76737374	-	aTSS	1	1	0	0	0
ENSG00000161547.16	SRSF2	2	chr17:76737332-76737333	-	aTSS	1	1	0	0	0
ENSG00000110108.9	TMEM109	6	chr11:60923377-60923443	+	APA	1	1	0	0	0
ENSG00000168591.15	TMUB2	26	chr17:44191699-44191712	+	APA	1	1	0	0	0
ENSG00000140416.19	TPM1	47	chr15:63071324-63071884	+	APA	1	1	0	0	0
ENSG00000273611.4	ZNHIT3	13	chr17:36495223-36495819	+	APA	1	1	0	0	0
ENSG00000157426.13	AASDH	24	chr4:56338605-56338791	-	APA	1	1	0	0	0
ENSG00000154265.15	ABCA5	53	chr17:69247376-69247644	-	APA	1	1	0	0	0
ENSG00000154265.15	ABCA5	28	chr17:69277641-69277842	-	CE	1	1	0	0	0
ENSG00000103222.18	ABCC1	38	chr16:16141526-16143062	+	APA	1	1	0	0	0
ENSG00000103222.18	ABCC1	37	chr16:16141173-16141525	+	APA	1	1	0	0	0
ENSG00000078124.11	ACER3	32	chr11:77020601-77020700	+	APA	1	1	0	0	0
ENSG00000162836.11	ACP6	1	chr1:147670284-147670496	-	aTSS	1	1	0	0	0
ENSG00000111452.12	ADGRD1	36	chr12:131139289-131141247	+	APA	1	1	0	0	0
ENSG00000168710.17	AHCYL1	25	chr1:110023736-110023741	+	APA	1	1	0	0	0
ENSG00000170017.12	ALCAM	29	chr3:105576862-105576900	+	APA	1	1	0	0	0
ENSG00000170017.12	ALCAM	28	chr3:105575915-105576861	+	APA	1	1	0	0	0
ENSG00000196704.11	AMZ2	15	chr17:68257156-68257156	+	APA	1	1	0	0	0
ENSG00000196704.11	AMZ2	13	chr17:68256814-68257154	+	APA	1	1	0	0	0
ENSG00000088448.14	ANKRD10	7	chr13:110900530-110900661	-	CE	1	1	0	0	0
ENSG00000198720.12	ANKRD13B	7	chr17:29608000-29608110	+	AD	1	1	0	0	0
ENSG00000151458.11	ANKRD50	5	chr4:124667359-124667514	-	APA	1	1	0	0	0
ENSG00000151458.11	ANKRD50	6	chr4:124664052-124667358	-	APA	1	1	0	0	0
ENSG00000072958.8	AP1M1	20	chr19:16234785-16235345	+	APA	1	1	0	0	0
ENSG00000072958.8	AP1M1	19	chr19:16234765-16234784	+	APA	1	1	0	0	0
ENSG00000221838.9	AP4M1	27	chr7:100107149-100107179	+	APA	1	1	0	0	0
ENSG00000169696.15	ASPSCR1	18	chr17:82007435-82009036	+	aTSS	1	1	0	0	0
ENSG00000169696.15	ASPSCR1	17	chr17:82006642-82007434	+	aTSS	1	1	0	0	0
ENSG00000166669.13	ATF7IP2	24	chr16:10481836-10482118	+	APA	1	1	0	0	0
ENSG00000159199.13	ATP5G1	14	chr17:48895655-48895868	+	APA	1	1	0	0	0
ENSG00000159199.13	ATP5G1	15	chr17:48895869-48895869	+	APA	1	1	0	0	0
ENSG00000159199.13	ATP5G1	16	chr17:48895870-48895871	+	APA	1	1	0	0	0
ENSG00000143515.16	ATP8B2	31	chr1:154348840-154349459	+	APA	1	1	0	0	0
ENSG00000171953.15	ATPAF2	2	chr17:18039076-18039168	-	aTSS	1	1	0	0	0
ENSG00000171953.15	ATPAF2	3	chr17:18038881-18039075	-	aTSS	1	1	0	0	0
ENSG00000170340.10	B3GNT2	3	chr2:62222212-62224549	+	APA	1	1	0	0	0
ENSG00000170340.10	B3GNT2	4	chr2:62224550-62224731	+	APA	1	1	0	0	0
ENSG00000175866.15	BAIAP2	39	chr17:81115818-81116048	+	APA	1	1	0	0	0
ENSG00000175866.15	BAIAP2	40	chr17:81116049-81116224	+	APA	1	1	0	0	0
ENSG00000226137.5	BAIAP2-AS1	5	chr17:81029130-81029701	-	APA	1	1	0	0	0
ENSG00000138686.9	BBS7	3	chr4:121870278-121870450	-	aTSS	1	1	0	0	0
ENSG00000141376.22	BCAS3	31	chr17:61353588-61354502	+	CE	1	1	0	0	0
ENSG00000126453.9	BCL2L12	17	chr19:49673860-49673915	+	APA	1	1	0	0	0
ENSG00000126453.9	BCL2L12	16	chr19:49673698-49673859	+	APA	1	1	0	0	0
ENSG00000103429.10	BFAR	16	chr16:14668069-14669236	+	APA	1	1	0	0	0
ENSG00000103429.10	BFAR	15	chr16:14667635-14668068	+	APA	1	1	0	0	0
ENSG00000178096.8	BOLA1	4	chr1:149900123-149900792	+	APA	1	1	0	0	0
ENSG00000012048.20	BRCA1	13	chr17:43125271-43125276	-	AD	1	1	0	0	0
ENSG00000160058.18	BSDC1	25	chr1:32366296-32366300	-	APA	1	1	0	0	0
ENSG00000186665.9	C17orf58	1	chr17:67993553-67993649	-	aTSS	1	1	0	0	0
ENSG00000186665.9	C17orf58	2	chr17:67993546-67993552	-	aTSS	1	1	0	0	0
ENSG00000178927.17	C17orf62	5	chr17:82450738-82450741	-	aTSS	1	1	0	0	0
ENSG00000162384.13	C1orf123	21	chr1:53214099-53214136	-	APA	1	1	0	0	0
ENSG00000163633.10	C4orf36	21	chr4:86886472-86886796	-	APA	1	1	0	0	0
ENSG00000163633.10	C4orf36	20	chr4:86886797-86887757	-	APA	1	1	0	0	0
ENSG00000128595.16	CALU	15	chr7:128771475-128771477	+	APA	1	1	0	0	0
ENSG00000145349.16	CAMK2D	7	chr4:113761004-113761068	-	aTSS	1	1	0	0	0
ENSG00000145349.16	CAMK2D	2	chr4:113761446-113761451	-	aTSS	1	1	0	0	0
ENSG00000145349.16	CAMK2D	3	chr4:113761417-113761445	-	aTSS	1	1	0	0	0
ENSG00000130559.18	CAMSAP1	23	chr9:135809581-135810422	-	APA	1	1	0	0	0
ENSG00000171302.16	CANT1	21	chr17:78991717-78993486	-	APA	1	1	0	0	0
ENSG00000171302.16	CANT1	4	chr17:79009779-79009793	-	aTSS	1	1	0	0	0
ENSG00000138794.9	CASP6	13	chr4:109689263-109689568	-	APA	1	1	0	0	0
ENSG00000173894.10	CBX2	2	chr17:79778163-79778193	+	aTSS	1	1	0	0	0
ENSG00000173894.10	CBX2	1	chr17:79778132-79778162	+	aTSS	1	1	0	0	0
ENSG00000162004.16	CCDC78	9	chr16:726308-726367	-	aTSS	1	1	0	0	0
ENSG00000162004.16	CCDC78	8	chr16:726368-726429	-	aTSS	1	1	0	0	0
ENSG00000162004.16	CCDC78	24	chr16:724681-724806	-	CE	1	1	0	0	0
ENSG00000108691.9	CCL2	9	chr17:34256817-34257203	+	APA	1	1	0	0	0
ENSG00000108691.9	CCL2	8	chr17:34256722-34256816	+	APA	1	1	0	0	0
ENSG00000105173.13	CCNE1	15	chr19:29823655-29824212	+	APA	1	1	0	0	0
ENSG00000103540.16	CCP110	25	chr16:19553401-19553408	+	APA	1	1	0	0	0
ENSG00000103540.16	CCP110	24	chr16:19551478-19553400	+	APA	1	1	0	0	0
ENSG00000156261.12	CCT8	28	chr21:29056324-29056328	-	APA	1	1	0	0	0
ENSG00000089486.16	CDIP1	16	chr16:4510739-4511323	-	APA	1	1	0	0	0
ENSG00000089486.16	CDIP1	17	chr16:4510675-4510738	-	APA	1	1	0	0	0
ENSG00000123080.10	CDKN2C	7	chr1:50974559-50974633	+	APA	1	1	0	0	0
ENSG00000123080.10	CDKN2C	6	chr1:50973893-50974558	+	APA	1	1	0	0	0
ENSG00000115163.14	CENPA	9	chr2:26793894-26794589	+	APA	1	1	0	0	0
ENSG00000198707.14	CEP290	58	chr12:88049020-88049414	-	APA	1	1	0	0	0
ENSG00000258890.6	CEP95	9	chr17:64516723-64516828	+	CE	1	1	0	0	0
ENSG00000134255.13	CEPT1	15	chr1:111185101-111185102	+	APA	1	1	0	0	0
ENSG00000134255.13	CEPT1	14	chr1:111184809-111185100	+	APA	1	1	0	0	0
ENSG00000110172.11	CHORDC1	19	chr11:90201949-90202551	-	APA	1	1	0	0	0
ENSG00000179583.18	CIITA	30	chr16:10923878-10923992	+	APA	1	1	0	0	0
ENSG00000179583.18	CIITA	34	chr16:10924984-10932281	+	APA	1	1	0	0	0
ENSG00000134852.14	CLOCK	33	chr4:55434823-55435021	-	APA	1	1	0	0	0
ENSG00000134852.14	CLOCK	32	chr4:55435022-55435594	-	APA	1	1	0	0	0
ENSG00000068120.14	COASY	28	chr17:42566038-42566260	+	APA	1	1	0	0	0
ENSG00000068120.14	COASY	7	chr17:42562220-42562355	+	RI	1	1	0	0	0
ENSG00000108821.13	COL1A1	48	chr17:50190001-50190108	-	CE	1	1	0	0	0
ENSG00000166200.14	COPS2	20	chr15:49127350-49127535	-	APA	1	1	0	0	0
ENSG00000140848.16	CPNE2	29	chr16:57147796-57147964	+	APA	1	1	0	0	0
ENSG00000113712.17	CSNK1A1	20	chr5:149495896-149496053	-	APA	1	1	0	0	0
ENSG00000113712.17	CSNK1A1	19	chr5:149496054-149496587	-	APA	1	1	0	0	0
ENSG00000141551.14	CSNK1D	32	chr17:82244491-82244644	-	APA	1	1	0	0	0
ENSG00000154832.14	CXXC1	44	chr18:50282347-50282348	-	APA	1	1	0	0	0
ENSG00000154832.14	CXXC1	43	chr18:50282349-50282532	-	APA	1	1	0	0	0
ENSG00000115866.10	DARS	26	chr2:135907244-135907259	-	APA	1	1	0	0	0
ENSG00000163257.10	DCAF16	4	chr4:17805107-17805225	-	CE	1	1	0	0	0
ENSG00000109184.14	DCUN1D4	2	chr4:51843061-51843062	+	aTSS	1	1	0	0	0
ENSG00000109184.14	DCUN1D4	1	chr4:51843000-51843060	+	aTSS	1	1	0	0	0
ENSG00000089737.16	DDX24	19	chr14:94050938-94051187	-	APA	1	1	0	0	0
ENSG00000089737.16	DDX24	20	chr14:94050923-94050937	-	APA	1	1	0	0	0
ENSG00000070413.19	DGCR2	15	chr22:19036286-19039121	-	APA	1	1	0	0	0
ENSG00000064195.7	DLX3	5	chr17:49990005-49991334	-	APA	1	1	0	0	0
ENSG00000064195.7	DLX3	4	chr17:49991335-49991864	-	APA	1	1	0	0	0
ENSG00000103423.13	DNAJA3	20	chr16:4456773-4456775	+	APA	1	1	0	0	0
ENSG00000213918.10	DNASE1	2	chr16:3651837-3654666	+	aTSS	1	1	0	0	0
ENSG00000213918.10	DNASE1	3	chr16:3654667-3654960	+	aTSS	1	1	0	0	0
ENSG00000175550.7	DRAP1	13	chr11:65921451-65921525	+	APA	1	1	0	0	0
ENSG00000108591.9	DRG2	29	chr17:18107154-18107941	+	APA	1	1	0	0	0
ENSG00000108591.9	DRG2	30	chr17:18107942-18107969	+	APA	1	1	0	0	0
ENSG00000169718.17	DUS1L	32	chr17:82057872-82057879	-	APA	1	1	0	0	0
ENSG00000103356.15	EARS2	27	chr16:23522014-23522016	-	APA	1	1	0	0	0
ENSG00000103356.15	EARS2	26	chr16:23522017-23522623	-	APA	1	1	0	0	0
ENSG00000138798.11	EGF	30	chr4:110011995-110012266	+	APA	1	1	0	0	0
ENSG00000138798.11	EGF	29	chr4:110011690-110011994	+	APA	1	1	0	0	0
ENSG00000138798.11	EGF	28	chr4:110011502-110011689	+	APA	1	1	0	0	0
ENSG00000129521.13	EGLN3	10	chr14:33925399-33925510	-	APA	1	1	0	0	0
ENSG00000175376.8	EIF1AD	13	chr11:65998433-65998743	-	APA	1	1	0	0	0
ENSG00000179387.9	ELMOD2	2	chr4:140524218-140524280	+	aTSS	1	1	0	0	0
ENSG00000179387.9	ELMOD2	1	chr4:140524158-140524217	+	aTSS	1	1	0	0	0
ENSG00000066322.14	ELOVL1	5	chr1:43367486-43367738	-	AF	1	1	0	0	0
ENSG00000072134.15	EPN2	29	chr17:19334491-19335174	+	APA	1	1	0	0	0
ENSG00000260565.6	ERVK13-1	10	chr16:2661149-2661195	-	APA	1	1	0	0	0
ENSG00000260565.6	ERVK13-1	11	chr16:2660350-2661148	-	APA	1	1	0	0	0
ENSG00000090989.17	EXOC1	4	chr4:55853798-55853953	+	AD	1	1	0	0	0
ENSG00000134824.13	FADS2	19	chr11:61865638-61865957	+	APA	1	1	0	0	0
ENSG00000160767.20	FAM189B	28	chr1:155247205-155247216	-	APA	1	1	0	0	0
ENSG00000272414.5	FAM47E-STBD1	13	chr4:76310045-76310379	+	APA	1	1	0	0	0
ENSG00000161513.11	FDXR	36	chr17:74862542-74862543	-	APA	1	1	0	0	0
ENSG00000161513.11	FDXR	4	chr17:74872986-74873006	-	aTSS	1	1	0	0	0
ENSG00000088832.16	FKBP1A	3	chr20:1393039-1393162	-	aTSS	1	1	0	0	0
ENSG00000141568.20	FOXK2	18	chr17:82602393-82602405	+	APA	1	1	0	0	0
ENSG00000075539.14	FRYL	83	chr4:48498546-48499253	-	APA	1	1	0	0	0
ENSG00000234741.7	GAS5	21	chr1:173864955-173865167	-	APA	1	1	0	0	0
ENSG00000059691.11	GATB	25	chr4:151670838-151670848	-	APA	1	1	0	0	0
ENSG00000023909.9	GCLM	9	chr1:93885205-93887033	-	APA	1	1	0	0	0
ENSG00000023909.9	GCLM	8	chr1:93887034-93889159	-	APA	1	1	0	0	0
ENSG00000179409.10	GEMIN4	10	chr17:744623-746630	-	APA	1	1	0	0	0
ENSG00000163281.11	GNPDA2	12	chr4:44706412-44707751	-	APA	1	1	0	0	0
ENSG00000108587.15	GOSR1	24	chr17:30522806-30527592	+	APA	1	1	0	0	0
ENSG00000160818.16	GPATCH4	22	chr1:156594487-156595212	-	APA	1	1	0	0	0
ENSG00000117262.18	GPR89A	29	chr1:145670185-145670460	+	APA	1	1	0	0	0
ENSG00000170412.16	GPRC5C	1	chr17:74430913-74431527	+	aTSS	1	1	0	0	0
ENSG00000170412.16	GPRC5C	2	chr17:74431528-74432141	+	aTSS	1	1	0	0	0
ENSG00000075240.16	GRAMD4	22	chr22:46679684-46679785	+	APA	1	1	0	0	0
ENSG00000075240.16	GRAMD4	21	chr22:46677147-46679683	+	APA	1	1	0	0	0
ENSG00000138796.16	HADH	22	chr4:108035106-108035151	+	APA	1	1	0	0	0
ENSG00000138796.16	HADH	21	chr4:108034862-108035105	+	APA	1	1	0	0	0
ENSG00000163312.10	HELQ	2	chr4:83455824-83455855	-	aTSS	1	1	0	0	0
ENSG00000163312.10	HELQ	1	chr4:83455856-83455856	-	aTSS	1	1	0	0	0
ENSG00000169660.15	HEXDC	25	chr17:82442593-82442645	+	APA	1	1	0	0	0
ENSG00000168517.10	HEXIM2	11	chr17:45169381-45170035	+	APA	1	1	0	0	0
ENSG00000165102.14	HGSNAT	23	chr8:43199388-43199858	+	APA	1	1	0	0	0
ENSG00000173083.14	HPSE	16	chr4:83295320-83295343	-	APA	1	1	0	0	0
ENSG00000108786.10	HSD17B1	1	chr17:42549214-42552921	+	aTSS	1	1	0	0	0
ENSG00000149084.12	HSD17B12	1	chr11:43680558-43680780	+	aTSS	1	1	0	0	0
ENSG00000149084.12	HSD17B12	2	chr11:43680781-43680987	+	aTSS	1	1	0	0	0
ENSG00000099377.13	HSD3B7	4	chr16:30985653-30985824	+	CE	1	1	0	0	0
ENSG00000102878.16	HSF4	5	chr16:67164935-67165521	+	RI	1	1	0	0	0
ENSG00000109083.13	IFT20	2	chr17:28335470-28335470	-	aTSS	1	1	0	0	0
ENSG00000109083.13	IFT20	5	chr17:28335441-28335449	-	aTSS	1	1	0	0	0
ENSG00000122970.15	IFT81	27	chr12:110218044-110218560	+	APA	1	1	0	0	0
ENSG00000122970.15	IFT81	28	chr12:110218561-110218775	+	APA	1	1	0	0	0
ENSG00000077238.13	IL4R	16	chr16:27360766-27360815	+	CE	1	1	0	0	0
ENSG00000164941.13	INTS8	36	chr8:94880118-94880314	+	APA	1	1	0	0	0
ENSG00000068745.14	IP6K2	27	chr3:48693785-48694050	-	APA	1	1	0	0	0
ENSG00000174628.16	IQCK	6	chr16:19718315-19718415	+	aTSS	1	1	0	0	0
ENSG00000136003.15	ISCU	3	chr12:108562606-108562609	+	aTSS	1	1	0	0	0
ENSG00000182149.20	IST1	36	chr16:71928340-71929008	+	APA	1	1	0	0	0
ENSG00000005884.17	ITGA3	2	chr17:50056068-50056109	+	aTSS	1	1	0	0	0
ENSG00000005884.17	ITGA3	3	chr17:50056110-50056437	+	aTSS	1	1	0	0	0
ENSG00000132470.13	ITGB4	56	chr17:75757816-75757818	+	APA	1	1	0	0	0
ENSG00000132470.13	ITGB4	55	chr17:75757605-75757815	+	APA	1	1	0	0	0
ENSG00000150995.18	ITPR1	69	chr3:4846139-4846463	+	APA	1	1	0	0	0
ENSG00000189159.15	JPT1	10	chr17:75135307-75136250	-	APA	1	1	0	0	0
ENSG00000189159.15	JPT1	11	chr17:75135286-75135306	-	APA	1	1	0	0	0
ENSG00000206053.12	JPT2	12	chr16:1698977-1699266	+	APA	1	1	0	0	0
ENSG00000206053.12	JPT2	13	chr16:1699267-1699269	+	APA	1	1	0	0	0
ENSG00000120071.13	KANSL1	11	chr17:46082441-46082542	-	CE	1	1	0	0	0
ENSG00000182324.6	KCNJ14	4	chr19:48464181-48466021	+	APA	1	1	0	0	0
ENSG00000153885.14	KCTD15	17	chr19:33814244-33815763	+	APA	1	1	0	0	0
ENSG00000054523.17	KIF1B	27	chr1:10303163-10306757	+	APA	1	1	0	0	0
ENSG00000054523.17	KIF1B	28	chr1:10306758-10308597	+	APA	1	1	0	0	0
ENSG00000165516.10	KLHDC2	22	chr14:49782830-49782918	+	APA	1	1	0	0	0
ENSG00000165516.10	KLHDC2	23	chr14:49782919-49783115	+	APA	1	1	0	0	0
ENSG00000003096.14	KLHL13	16	chrX:117898572-117899395	-	APA	1	1	0	0	0
ENSG00000109790.16	KLHL5	19	chr4:39122209-39122209	+	APA	1	1	0	0	0
ENSG00000109790.16	KLHL5	18	chr4:39122207-39122208	+	APA	1	1	0	0	0
ENSG00000145332.13	KLHL8	12	chr4:87185251-87185571	-	CE	1	1	0	0	0
ENSG00000145332.13	KLHL8	4	chr4:87220526-87220536	-	aTSS	1	1	0	0	0
ENSG00000145332.13	KLHL8	20	chr4:87162444-87162521	-	APA	1	1	0	0	0
ENSG00000128422.15	KRT17	2	chr17:41624576-41624577	-	aTSS	1	1	0	0	0
ENSG00000174720.15	LARP7	2	chr4:112637126-112637126	+	aTSS	1	1	0	0	0
ENSG00000174720.15	LARP7	1	chr4:112636964-112637125	+	aTSS	1	1	0	0	0
ENSG00000002834.17	LASP1	19	chr17:38921762-38921769	+	APA	1	1	0	0	0
ENSG00000143815.14	LBR	16	chr1:225401502-225403089	-	APA	1	1	0	0	0
ENSG00000143815.14	LBR	15	chr1:225403090-225403463	-	APA	1	1	0	0	0
ENSG00000178177.15	LCORL	8	chr4:17845497-17845901	-	APA	1	1	0	0	0
ENSG00000168675.18	LDLRAD4	22	chr18:13645713-13645777	+	APA	1	1	0	0	0
ENSG00000168675.18	LDLRAD4	21	chr18:13645660-13645712	+	APA	1	1	0	0	0
ENSG00000131981.15	LGALS3	10	chr14:55145116-55145403	+	APA	1	1	0	0	0
ENSG00000131981.15	LGALS3	11	chr14:55145404-55145413	+	APA	1	1	0	0	0
ENSG00000106683.14	LIMK1	23	chr7:74121139-74121301	+	APA	1	1	0	0	0
ENSG00000106683.14	LIMK1	24	chr7:74121302-74121458	+	APA	1	1	0	0	0
ENSG00000227036.6	LINC00511	6	chr17:72592341-72592804	-	aTSS	1	1	0	0	0
ENSG00000227036.6	LINC00511	7	chr17:72592203-72592340	-	aTSS	1	1	0	0	0
ENSG00000251350.1	LINC02475	5	chr4:44020257-44022063	+	APA	1	1	0	0	0
ENSG00000251350.1	LINC02475	4	chr4:44019751-44020256	+	APA	1	1	0	0	0
ENSG00000103227.18	LMF1	26	chr16:853643-854499	-	APA	1	1	0	0	0
ENSG00000136802.11	LRRC8A	6	chr9:128916096-128918034	+	APA	1	1	0	0	0
ENSG00000093167.17	LRRFIP2	37	chr3:37053721-37053961	-	APA	1	1	0	0	0
ENSG00000099949.18	LZTR1	31	chr22:20998122-20999032	+	APA	1	1	0	0	0
ENSG00000164109.13	MAD2L1	1	chr4:120066859-120067074	-	aTSS	1	1	0	0	0
ENSG00000164109.13	MAD2L1	2	chr4:120066834-120066858	-	aTSS	1	1	0	0	0
ENSG00000102158.19	MAGT1	17	chrX:77826367-77827460	-	APA	1	1	0	0	0
ENSG00000161021.12	MAML1	7	chr5:179773952-179777286	+	APA	1	1	0	0	0
ENSG00000267278.5	MAP3K14-AS1	11	chr17:45268264-45268471	+	APA	1	1	0	0	0
ENSG00000109339.20	MAPK10	203	chr4:86016536-86016603	-	APA	1	1	0	0	0
ENSG00000109339.20	MAPK10	202	chr4:86016604-86016617	-	APA	1	1	0	0	0
ENSG00000165406.15	Mar-08	15	chr10:45457511-45458543	-	APA	1	1	0	0	0
ENSG00000007047.14	MARK4	27	chr19:45303370-45303693	+	APA	1	1	0	0	0
ENSG00000172366.19	MCRIP2	5	chr16:641929-642043	+	aTSS	1	1	0	0	0
ENSG00000172366.19	MCRIP2	4	chr16:641849-641928	+	aTSS	1	1	0	0	0
ENSG00000008838.19	MED24	49	chr17:40019129-40019172	-	APA	1	1	0	0	0
ENSG00000008838.19	MED24	48	chr17:40019173-40019292	-	APA	1	1	0	0	0
ENSG00000165792.17	METTL17	34	chr14:20996812-20997009	+	APA	1	1	0	0	0
ENSG00000165792.17	METTL17	35	chr14:20997010-20997010	+	APA	1	1	0	0	0
ENSG00000144401.14	METTL21A	15	chr2:207609115-207612103	-	APA	1	1	0	0	0
ENSG00000116688.16	MFN2	26	chr1:12011496-12013508	+	APA	1	1	0	0	0
ENSG00000116688.16	MFN2	27	chr1:12013509-12013514	+	APA	1	1	0	0	0
ENSG00000092931.11	MFSD11	27	chr17:76778188-76778572	+	APA	1	1	0	0	0
ENSG00000092931.11	MFSD11	28	chr17:76778573-76778727	+	APA	1	1	0	0	0
ENSG00000089693.10	MLF2	18	chr12:6747996-6748003	-	APA	1	1	0	0	0
ENSG00000108852.14	MPP2	27	chr17:43877332-43877376	-	APA	1	1	0	0	0
ENSG00000055950.16	MRPL43	14	chr10:100986280-100986572	-	APA	1	1	0	0	0
ENSG00000055950.16	MRPL43	15	chr10:100986276-100986279	-	APA	1	1	0	0	0
ENSG00000175581.13	MRPL48	17	chr11:73864296-73864424	+	APA	1	1	0	0	0
ENSG00000125445.10	MRPS7	15	chr17:75266364-75266373	+	APA	1	1	0	0	0
ENSG00000153944.10	MSI2	27	chr17:57632901-57632905	+	APA	1	1	0	0	0
ENSG00000163738.18	MTHFD2L	11	chr4:74160089-74160514	+	APA	1	1	0	0	0
ENSG00000196535.15	MYO18A	57	chr17:29073521-29074480	-	APA	1	1	0	0	0
ENSG00000196535.15	MYO18A	55	chr17:29074829-29074914	-	APA	1	1	0	0	0
ENSG00000278259.4	MYO19	3	chr17:36534869-36534896	-	aTSS	1	1	0	0	0
ENSG00000110583.12	NAA40	18	chr11:63954718-63957319	+	APA	1	1	0	0	0
ENSG00000108784.9	NAGLU	11	chr17:42543550-42544449	+	APA	1	1	0	0	0
ENSG00000108784.9	NAGLU	10	chr17:42543084-42543549	+	APA	1	1	0	0	0
ENSG00000125912.10	NCLN	22	chr19:3209571-3209575	+	APA	1	1	0	0	0
ENSG00000125912.10	NCLN	21	chr19:3209478-3209570	+	APA	1	1	0	0	0
ENSG00000072864.14	NDE1	14	chr16:15724191-15724291	+	APA	1	1	0	0	0
ENSG00000165795.23	NDRG2	66	chr14:21016851-21017220	-	APA	1	1	0	0	0
ENSG00000004779.9	NDUFAB1	9	chr16:23581002-23581013	-	APA	1	1	0	0	0
ENSG00000004779.9	NDUFAB1	8	chr16:23581014-23581173	-	APA	1	1	0	0	0
ENSG00000089818.17	NECAP1	17	chr12:8096042-8097730	+	APA	1	1	0	0	0
ENSG00000196712.17	NF1	84	chr17:31374130-31374287	+	APA	1	1	0	0	0
ENSG00000196712.17	NF1	85	chr17:31374288-31377677	+	APA	1	1	0	0	0
ENSG00000109320.11	NFKB1	32	chr4:102617099-102617117	+	APA	1	1	0	0	0
ENSG00000244005.12	NFS1	21	chr20:35669471-35669685	-	APA	1	1	0	0	0
ENSG00000103024.7	NME3	18	chr16:1770649-1770766	-	APA	1	1	0	0	0
ENSG00000153406.13	NMRAL1	17	chr16:4461694-4461694	-	APA	1	1	0	0	0
ENSG00000103512.14	NOMO1	39	chr16:14896146-14896156	+	APA	1	1	0	0	0
ENSG00000103512.14	NOMO1	38	chr16:14895973-14896145	+	APA	1	1	0	0	0
ENSG00000048162.20	NOP16	15	chr5:176383981-176384283	-	APA	1	1	0	0	0
ENSG00000048162.20	NOP16	16	chr5:176383946-176383980	-	APA	1	1	0	0	0
ENSG00000115216.13	NRBP1	23	chr2:27442256-27442259	+	APA	1	1	0	0	0
ENSG00000115216.13	NRBP1	22	chr2:27441708-27442255	+	APA	1	1	0	0	0
ENSG00000075188.8	NUP37	17	chr12:102074245-102074467	-	APA	1	1	0	0	0
ENSG00000138750.14	NUP54	23	chr4:76115206-76115300	-	APA	1	1	0	0	0
ENSG00000138750.14	NUP54	24	chr4:76115087-76115205	-	APA	1	1	0	0	0
ENSG00000181396.12	OGFOD3	13	chr17:82393218-82393911	-	aTSS	1	1	0	0	0
ENSG00000181396.12	OGFOD3	14	chr17:82392646-82393217	-	aTSS	1	1	0	0	0
ENSG00000138430.15	OLA1	16	chr2:174075190-174075527	-	APA	1	1	0	0	0
ENSG00000164815.10	ORC5	20	chr7:104126343-104126837	-	APA	1	1	0	0	0
ENSG00000172057.9	ORMDL3	10	chr17:39922550-39922685	-	APA	1	1	0	0	0
ENSG00000204237.4	OXLD1	16	chr17:81665141-81665155	-	APA	1	1	0	0	0
ENSG00000204237.4	OXLD1	18	chr17:81665056-81665100	-	APA	1	1	0	0	0
ENSG00000184588.17	PDE4B	21	chr1:66372313-66372738	+	APA	1	1	0	0	0
ENSG00000140992.18	PDPK1	23	chr16:2597651-2597920	+	APA	1	1	0	0	0
ENSG00000133027.17	PEMT	1	chr17:17591701-17591708	-	aTSS	1	1	0	0	0
ENSG00000133027.17	PEMT	2	chr17:17591531-17591700	-	aTSS	1	1	0	0	0
ENSG00000070087.13	PFN2	22	chr3:149964935-149965347	-	APA	1	1	0	0	0
ENSG00000169299.13	PGM2	3	chr4:37826708-37826718	+	aTSS	1	1	0	0	0
ENSG00000169299.13	PGM2	2	chr4:37826660-37826707	+	aTSS	1	1	0	0	0
ENSG00000172943.19	PHF8	34	chrX:53938060-53939161	-	RI	1	1	0	0	0
ENSG00000054148.17	PHPT1	8	chr9:136850755-136851022	+	APA	1	1	0	0	0
ENSG00000108474.16	PIGL	3	chr17:16217220-16217236	+	aTSS	1	1	0	0	0
ENSG00000124155.17	PIGT	49	chr20:45426203-45426217	+	APA	1	1	0	0	0
ENSG00000078142.12	PIK3C3	36	chr18:42081397-42081421	+	APA	1	1	0	0	0
ENSG00000127564.16	PKMYT1	4	chr16:2980425-2980439	-	aTSS	1	1	0	0	0
ENSG00000123739.10	PLA2G12A	7	chr4:109714262-109714495	-	APA	1	1	0	0	0
ENSG00000123739.10	PLA2G12A	1	chr4:109729975-109730077	-	aTSS	1	1	0	0	0
ENSG00000225190.10	PLEKHM1	17	chr17:45437471-45437969	-	APA	1	1	0	0	0
ENSG00000225190.10	PLEKHM1	18	chr17:45435904-45437470	-	APA	1	1	0	0	0
ENSG00000120756.12	PLS1	21	chr3:142712056-142713659	+	APA	1	1	0	0	0
ENSG00000004399.12	PLXND1	49	chr3:129555218-129556428	-	APA	1	1	0	0	0
ENSG00000186184.16	POLR1D	15	chr13:27665686-27666260	+	APA	1	1	0	0	0
ENSG00000186184.16	POLR1D	16	chr13:27666261-27666262	+	APA	1	1	0	0	0
ENSG00000185238.12	PRMT3	19	chr11:20508304-20508708	+	APA	1	1	0	0	0
ENSG00000167525.13	PROCA1	7	chr17:28704081-28704212	-	APA	1	1	0	0	0
ENSG00000185627.17	PSMD13	27	chr11:252618-252956	+	APA	1	1	0	0	0
ENSG00000185627.17	PSMD13	26	chr11:252505-252617	+	APA	1	1	0	0	0
ENSG00000131467.10	PSME3	6	chr17:42833411-42833417	+	aTSS	1	1	0	0	0
ENSG00000131467.10	PSME3	7	chr17:42833418-42833444	+	aTSS	1	1	0	0	0
ENSG00000156471.12	PTDSS1	1	chr8:96261715-96261912	+	aTSS	1	1	0	0	0
ENSG00000156471.12	PTDSS1	2	chr8:96261913-96261966	+	aTSS	1	1	0	0	0
ENSG00000142949.16	PTPRF	49	chr1:43621935-43622357	+	APA	1	1	0	0	0
ENSG00000151552.11	QDPR	13	chr4:17486527-17486799	-	APA	1	1	0	0	0
ENSG00000118873.15	RAB3GAP2	44	chr1:220148293-220151182	-	APA	1	1	0	0	0
ENSG00000185379.20	RAD51D	7	chr17:35119717-35119719	-	aTSS	1	1	0	0	0
ENSG00000138698.14	RAP1GDS1	11	chr4:98379017-98379163	+	CE	1	1	0	0	0
ENSG00000107263.18	RAPGEF1	26	chr9:131576778-131579647	-	APA	1	1	0	0	0
ENSG00000138670.17	RASGEF1B	25	chr4:81427449-81427792	-	APA	1	1	0	0	0
ENSG00000138670.17	RASGEF1B	26	chr4:81427065-81427448	-	APA	1	1	0	0	0
ENSG00000147274.14	RBMX	19	chrX:136869194-136870417	-	APA	1	1	0	0	0
ENSG00000147274.14	RBMX	20	chrX:136869192-136869193	-	APA	1	1	0	0	0
ENSG00000163743.13	RCHY1	21	chr4:75482342-75482537	-	APA	1	1	0	0	0
ENSG00000134533.6	RERG	12	chr12:15107783-15107789	-	APA	1	1	0	0	0
ENSG00000101098.12	RIMS4	8	chr20:44755911-44756352	-	APA	1	1	0	0	0
ENSG00000234171.2	RNASEH1-AS1	2	chr2:3558578-3558998	+	aTSS	1	1	0	0	0
ENSG00000219200.11	RNASEK	1	chr17:7012417-7012460	+	aTSS	1	1	0	0	0
ENSG00000219200.11	RNASEK	2	chr17:7012461-7012610	+	aTSS	1	1	0	0	0
ENSG00000070423.17	RNF126	18	chr19:647530-648131	-	APA	1	1	0	0	0
ENSG00000145860.11	RNF145	18	chr5:159158291-159158298	-	APA	1	1	0	0	0
ENSG00000145860.11	RNF145	19	chr5:159157411-159158290	-	APA	1	1	0	0	0
ENSG00000121481.10	RNF2	10	chr1:185100200-185101057	+	APA	1	1	0	0	0
ENSG00000121481.10	RNF2	11	chr1:185101058-185102608	+	APA	1	1	0	0	0
ENSG00000101236.16	RNF24	9	chr20:3933567-3934201	-	APA	1	1	0	0	0
ENSG00000205937.11	RNPS1	6	chr16:2267329-2267603	-	aTSS	1	1	0	0	0
ENSG00000205937.11	RNPS1	7	chr16:2267238-2267328	-	aTSS	1	1	0	0	0
ENSG00000004139.13	SARM1	15	chr17:28398054-28398135	+	APA	1	1	0	0	0
ENSG00000151466.11	SCLT1	4	chr4:129093378-129093410	-	aTSS	1	1	0	0	0
ENSG00000196876.15	SCN8A	36	chr12:51806282-51807429	+	APA	1	1	0	0	0
ENSG00000150961.14	SEC24D	43	chr4:118722830-118723023	-	APA	1	1	0	0	0
ENSG00000150961.14	SEC24D	41	chr4:118723521-118723655	-	APA	1	1	0	0	0
ENSG00000109686.17	SH3D19	20	chr4:151144220-151144288	-	CE	1	1	0	0	0
ENSG00000176974.19	SHMT1	4	chr17:18363496-18363501	-	aTSS	1	1	0	0	0
ENSG00000120519.14	SLC10A7	5	chr4:146521718-146521830	-	aTSS	1	1	0	0	0
ENSG00000120519.14	SLC10A7	9	chr4:146509913-146510049	-	CE	1	1	0	0	0
ENSG00000155380.11	SLC16A1	11	chr1:112914025-112914165	-	APA	1	1	0	0	0
ENSG00000115902.10	SLC1A4	10	chr2:65020912-65021394	+	APA	1	1	0	0	0
ENSG00000013306.15	SLC25A39	26	chr17:44319627-44319635	-	APA	1	1	0	0	0
ENSG00000013306.15	SLC25A39	25	chr17:44319636-44319869	-	APA	1	1	0	0	0
ENSG00000181045.14	SLC26A11	28	chr17:80253499-80253500	+	APA	1	1	0	0	0
ENSG00000181045.14	SLC26A11	27	chr17:80252717-80253498	+	APA	1	1	0	0	0
ENSG00000213599.10	SLX1A-SULT1A3	5	chr16:30194499-30194577	+	aTSS	1	1	0	0	0
ENSG00000113658.16	SMAD5	10	chr5:136153764-136154144	+	APA	1	1	0	0	0
ENSG00000092531.9	SNAP23	16	chr15:42531828-42533059	+	APA	1	1	0	0	0
ENSG00000159210.9	SNF8	22	chr17:48930388-48930389	-	APA	1	1	0	0	0
ENSG00000159210.9	SNF8	21	chr17:48930390-48930612	-	APA	1	1	0	0	0
ENSG00000182004.12	SNRPE	12	chr1:203870082-203870084	+	APA	1	1	0	0	0
ENSG00000182004.12	SNRPE	11	chr1:203870052-203870081	+	APA	1	1	0	0	0
ENSG00000002919.14	SNX11	11	chr17:48112086-48112111	+	AD	1	1	0	0	0
ENSG00000115234.10	SNX17	31	chr2:27376606-27377123	+	APA	1	1	0	0	0
ENSG00000115234.10	SNX17	32	chr2:27377124-27377127	+	APA	1	1	0	0	0
ENSG00000114520.10	SNX4	16	chr3:125446644-125447710	-	APA	1	1	0	0	0
ENSG00000163071.10	SPATA18	17	chr4:52095894-52097292	+	APA	1	1	0	0	0
ENSG00000163071.10	SPATA18	16	chr4:52094880-52095893	+	APA	1	1	0	0	0
ENSG00000121067.17	SPOP	2	chr17:49678083-49678110	-	aTSS	1	1	0	0	0
ENSG00000162032.15	SPSB3	21	chr16:1776749-1776794	-	APA	1	1	0	0	0
ENSG00000153914.15	SREK1	35	chr5:66179115-66180811	+	APA	1	1	0	0	0
ENSG00000141298.17	SSH2	3	chr17:29930108-29930152	-	aTSS	1	1	0	0	0
ENSG00000173465.7	SSSCA1	8	chr11:65571769-65571770	+	APA	1	1	0	0	0
ENSG00000084090.13	STARD7	15	chr2:96184867-96186749	-	APA	1	1	0	0	0
ENSG00000109689.15	STIM2	21	chr4:27022519-27022996	+	APA	1	1	0	0	0
ENSG00000023734.10	STRAP	17	chr12:15903015-15903442	+	APA	1	1	0	0	0
ENSG00000090372.14	STRN4	38	chr19:46719513-46720070	-	APA	1	1	0	0	0
ENSG00000196502.11	SULT1A1	24	chr16:28605587-28605590	-	APA	1	1	0	0	0
ENSG00000196502.11	SULT1A1	21	chr16:28605597-28605627	-	APA	1	1	0	0	0
ENSG00000169895.5	SYAP1	2	chrX:16719771-16719899	+	aTSS	1	1	0	0	0
ENSG00000169895.5	SYAP1	1	chrX:16719632-16719770	+	aTSS	1	1	0	0	0
ENSG00000103528.16	SYT17	16	chr16:19267129-19268334	+	APA	1	1	0	0	0
ENSG00000055208.18	TAB2	12	chr6:149409618-149411382	+	APA	1	1	0	0	0
ENSG00000136463.7	TACO1	2	chr17:63600882-63601363	+	aTSS	1	1	0	0	0
ENSG00000136463.7	TACO1	1	chr17:63600872-63600881	+	aTSS	1	1	0	0	0
ENSG00000106290.14	TAF6	24	chr7:100107079-100107167	-	APA	1	1	0	0	0
ENSG00000177156.10	TALDO1	18	chr11:764948-765012	+	APA	1	1	0	0	0
ENSG00000177156.10	TALDO1	17	chr11:764813-764947	+	APA	1	1	0	0	0
ENSG00000065882.15	TBC1D1	2	chr4:37891099-37891348	+	aTSS	1	1	0	0	0
ENSG00000065882.15	TBC1D1	1	chr4:37891087-37891098	+	aTSS	1	1	0	0	0
ENSG00000107021.15	TBC1D13	13	chr9:128807814-128810424	+	APA	1	1	0	0	0
ENSG00000145348.16	TBCK	33	chr4:106046570-106046680	-	APA	1	1	0	0	0
ENSG00000145348.16	TBCK	34	chr4:106046095-106046569	-	APA	1	1	0	0	0
ENSG00000172171.10	TEFM	9	chr17:30898983-30898985	-	APA	1	1	0	0	0
ENSG00000172171.10	TEFM	8	chr17:30898986-30899606	-	APA	1	1	0	0	0
ENSG00000121101.15	TEX14	9	chr17:58617538-58617619	-	CE	1	1	0	0	0
ENSG00000136478.7	TEX2	2	chr17:64263168-64263227	-	aTSS	1	1	0	0	0
ENSG00000136478.7	TEX2	1	chr17:64263228-64263301	-	aTSS	1	1	0	0	0
ENSG00000075336.11	TIMM21	12	chr18:74158376-74158476	+	APA	1	1	0	0	0
ENSG00000113845.9	TIMMDC1	3	chr3:119498552-119498816	+	aTSS	1	1	0	0	0
ENSG00000113845.9	TIMMDC1	2	chr3:119498547-119498551	+	aTSS	1	1	0	0	0
ENSG00000163659.12	TIPARP	12	chr3:156705121-156706750	+	APA	1	1	0	0	0
ENSG00000140332.15	TLE3	45	chr15:70049802-70050096	-	APA	1	1	0	0	0
ENSG00000178307.9	TMEM11	8	chr17:21197958-21198255	-	APA	1	1	0	0	0
ENSG00000011638.10	TMEM159	15	chr16:21180506-21180609	+	APA	1	1	0	0	0
ENSG00000119777.18	TMEM214	34	chr2:27041244-27041687	+	APA	1	1	0	0	0
ENSG00000171729.13	TMEM51	11	chr1:15220409-15220480	+	APA	1	1	0	0	0
ENSG00000171729.13	TMEM51	10	chr1:15220394-15220408	+	APA	1	1	0	0	0
ENSG00000168591.15	TMUB2	19	chr17:44189300-44189410	+	RI	1	1	0	0	0
ENSG00000006327.13	TNFRSF12A	2	chr16:3020359-3020367	+	aTSS	1	1	0	0	0
ENSG00000006327.13	TNFRSF12A	3	chr16:3020368-3020374	+	aTSS	1	1	0	0	0
ENSG00000090905.18	TNRC6A	8	chr16:24791690-24791817	+	aTSS	1	1	0	0	0
ENSG00000090905.18	TNRC6A	7	chr16:24791487-24791689	+	aTSS	1	1	0	0	0
ENSG00000175662.17	TOM1L2	28	chr17:17847349-17847445	-	APA	1	1	0	0	0
ENSG00000177302.14	TOP3A	5	chr17:18314599-18314703	-	aTSS	1	1	0	0	0
ENSG00000140416.19	TPM1	48	chr15:63071885-63071889	+	APA	1	1	0	0	0
ENSG00000109654.14	TRIM2	22	chr4:153334814-153336362	+	APA	1	1	0	0	0
ENSG00000103197.16	TSC2	62	chr16:2088446-2088692	+	APA	1	1	0	0	0
ENSG00000103197.16	TSC2	63	chr16:2088693-2088700	+	APA	1	1	0	0	0
ENSG00000182173.12	TSEN54	16	chr17:75524421-75524733	+	APA	1	1	0	0	0
ENSG00000168785.7	TSPAN5	13	chr4:98472210-98472344	-	APA	1	1	0	0	0
ENSG00000168785.7	TSPAN5	14	chr4:98470367-98472209	-	APA	1	1	0	0	0
ENSG00000265148.5	TSPOAP1-AS1	17	chr17:58352492-58353286	+	APA	1	1	0	0	0
ENSG00000068724.15	TTC7A	33	chr2:47073924-47074048	+	APA	1	1	0	0	0
ENSG00000176014.12	TUBB6	18	chr18:12325915-12326563	+	APA	1	1	0	0	0
ENSG00000253352.8	TUG1	19	chr22:30976064-30976081	+	APA	1	1	0	0	0
ENSG00000253352.8	TUG1	18	chr22:30975480-30976063	+	APA	1	1	0	0	0
ENSG00000105397.13	TYK2	34	chr19:10350533-10350852	-	APA	1	1	0	0	0
ENSG00000143569.18	UBAP2L	39	chr1:154263103-154263322	+	APA	1	1	0	0	0
ENSG00000143569.18	UBAP2L	40	chr1:154263323-154263505	+	APA	1	1	0	0	0
ENSG00000077721.15	UBE2A	14	chrX:119583418-119583621	+	APA	1	1	0	0	0
ENSG00000072401.14	UBE2D1	10	chr10:58368720-58369043	+	APA	1	1	0	0	0
ENSG00000072401.14	UBE2D1	11	chr10:58369044-58369595	+	APA	1	1	0	0	0
ENSG00000170142.11	UBE2E1	13	chr3:23891315-23891316	+	APA	1	1	0	0	0
ENSG00000092929.11	UNC13D	41	chr17:75827225-75827263	-	APA	1	1	0	0	0
ENSG00000101557.14	USP14	19	chr18:211133-211350	+	APA	1	1	0	0	0
ENSG00000170832.12	USP32	45	chr17:60179105-60179428	-	APA	1	1	0	0	0
ENSG00000170832.12	USP32	46	chr17:60179094-60179104	-	APA	1	1	0	0	0
ENSG00000233327.10	USP32P2	2	chr17:18519675-18520806	-	aTSS	1	1	0	0	0
ENSG00000167397.14	VKORC1	3	chr16:31094941-31094956	-	aTSS	1	1	0	0	0
ENSG00000167987.10	VPS37C	11	chr11:61130256-61132443	-	APA	1	1	0	0	0
ENSG00000156931.15	VPS8	59	chr3:185052312-185052604	+	APA	1	1	0	0	0
ENSG00000163625.15	WDFY3	17	chr4:84808334-84808417	-	CE	1	1	0	0	0
ENSG00000136709.11	WDR33	2	chr2:127811012-127811147	-	aTSS	1	1	0	0	0
ENSG00000136709.11	WDR33	1	chr2:127811148-127811171	-	aTSS	1	1	0	0	0
ENSG00000171475.13	WIPF2	8	chr17:40260628-40260667	+	AD	1	1	0	0	0
ENSG00000137207.11	YIPF3	27	chr6:43512220-43512315	-	APA	1	1	0	0	0
ENSG00000147905.17	ZCCHC7	23	chr9:37356981-37357159	+	APA	1	1	0	0	0
ENSG00000107372.12	ZFAND5	12	chr9:72354458-72355954	-	APA	1	1	0	0	0
ENSG00000107372.12	ZFAND5	11	chr9:72355955-72356101	-	APA	1	1	0	0	0
ENSG00000196670.13	ZFP62	7	chr5:180850915-180851380	-	APA	1	1	0	0	0
ENSG00000010539.11	ZNF200	18	chr16:3223498-3223891	-	APA	1	1	0	0	0
ENSG00000010539.11	ZNF200	19	chr16:3223336-3223497	-	APA	1	1	0	0	0
ENSG00000006194.9	ZNF263	4	chr16:3283510-3283954	+	aTSS	1	1	0	0	0
ENSG00000187607.15	ZNF286A	15	chr17:15716059-15716490	+	APA	1	1	0	0	0
ENSG00000109445.10	ZNF330	13	chr4:141234097-141234697	+	APA	1	1	0	0	0
ENSG00000109445.10	ZNF330	12	chr4:141233715-141234096	+	APA	1	1	0	0	0
ENSG00000171466.9	ZNF562	8	chr19:9658009-9658135	-	CE	1	1	0	0	0
ENSG00000197302.10	ZNF720	3	chr16:31713245-31713246	+	aTSS	1	1	0	0	0
ENSG00000197302.10	ZNF720	4	chr16:31713247-31713268	+	aTSS	1	1	0	0	0
ENSG00000151612.15	ZNF827	20	chr4:145760738-145761598	-	APA	1	1	0	0	0
ENSG00000151612.15	ZNF827	22	chr4:145757627-145760728	-	APA	1	1	0	0	0
ENSG00000273611.4	ZNHIT3	14	chr17:36495820-36495822	+	APA	1	1	0	0	0
ENSG00000177646.18	ACAD9	31	chr3:128913101-128913104	+	APA	1	0	0	1	0
ENSG00000177646.18	ACAD9	32	chr3:128913105-128913114	+	APA	1	0	0	1	0
ENSG00000158467.16	AHCYL2	25	chr7:129427221-129430211	+	APA	1	0	0	0	1
ENSG00000237491.8	AL669831.5	2	chr1:784760-784977	+	APA	1	0	1	0	0
ENSG00000145819.15	ARHGAP26	28	chr5:143222358-143223194	+	APA	1	0	0	0	1
ENSG00000134909.18	ARHGAP32	12	chr11:129040928-129041009	-	CE	1	0	0	0	1
ENSG00000184867.13	ARMCX2	15	chrX:101658526-101658569	-	AA	1	0	0	0	1
ENSG00000119778.14	ATAD2B	34	chr2:23748671-23751802	-	APA	1	0	0	1	0
ENSG00000002330.13	BAD	8	chr11:64269834-64270268	-	APA	1	0	1	0	0
ENSG00000169814.12	BTD	17	chr3:15645583-15645715	+	APA	1	0	0	0	1
ENSG00000111678.10	C12orf57	13	chr12:6945771-6945996	+	APA	1	0	0	1	0
ENSG00000188493.14	C19orf54	21	chr19:40741440-40741693	-	RI	1	0	0	0	1
ENSG00000106144.19	CASP2	23	chr7:143305823-143306569	+	APA	1	0	0	0	1
ENSG00000165813.18	CCDC186	21	chr10:114120862-114124928	-	APA	1	0	0	1	0
ENSG00000019582.14	CD74	19	chr5:150401670-150401698	-	APA	1	0	0	0	1
ENSG00000168438.14	CDC40	19	chr6:110230334-110232215	+	APA	1	0	0	0	1
ENSG00000111665.11	CDCA3	23	chr12:6844859-6846367	-	APA	1	0	0	0	1
ENSG00000003402.19	CFLAR	24	chr2:201136415-201139877	+	APA	1	0	0	0	1
ENSG00000204116.11	CHIC1	10	chrX:73683216-73684411	+	APA	1	0	0	1	0
ENSG00000105443.14	CYTH2	25	chr19:48479123-48480653	+	APA	1	0	0	0	1
ENSG00000115137.11	DNAJC27	13	chr2:24943636-24947358	-	APA	1	0	0	0	1
ENSG00000217128.11	FNIP1	24	chr5:131641714-131644436	-	APA	1	0	0	0	1
ENSG00000095066.11	HOOK2	14	chr19:12773952-12774077	-	APA	1	0	1	0	0
ENSG00000178202.12	KDELC2	12	chr11:108472112-108473074	-	APA	1	0	0	0	1
ENSG00000139679.15	LPAR6	15	chr13:48411139-48411740	-	APA	1	0	0	1	0
ENSG00000146963.17	LUC7L2	7	chr7:139374673-139375203	+	aTSS	1	0	0	1	0
ENSG00000099949.18	LZTR1	30	chr22:20997232-20998121	+	APA	1	0	0	0	1
ENSG00000166987.14	MBD6	21	chr12:57529934-57530143	+	APA	1	0	0	0	1
ENSG00000144401.14	METTL21A	11	chr2:207612980-207613443	-	APA	1	0	0	0	1
ENSG00000215386.11	MIR99AHG	10	chr21:16419518-16419741	+	aTSS	1	0	1	0	0
ENSG00000215386.11	MIR99AHG	9	chr21:16419432-16419517	+	aTSS	1	0	1	0	0
ENSG00000122085.16	MTERF4	27	chr2:241087225-241089040	-	APA	1	0	0	0	1
ENSG00000134986.13	NREP	12	chr5:111755770-111755830	-	CE	1	0	0	1	0
ENSG00000225484.6	NUTM2B-AS1	13	chr10:79762710-79766052	-	APA	1	0	1	0	0
ENSG00000179364.13	PACS2	38	chr14:105394554-105394672	+	APA	1	0	0	0	1
ENSG00000185480.11	PARPBP	22	chr12:102196668-102197361	+	APA	1	0	0	1	0
ENSG00000166228.8	PCBD1	7	chr10:70883510-70883931	-	APA	1	0	0	0	1
ENSG00000166228.8	PCBD1	6	chr10:70883932-70884048	-	APA	1	0	0	0	1
ENSG00000184588.17	PDE4B	22	chr1:66372739-66373504	+	APA	1	0	0	0	1
ENSG00000112511.17	PHF1	19	chr6:33415810-33416051	+	APA	1	0	0	0	1
ENSG00000136104.19	RNASEH2B	11	chr13:50953905-50953985	+	CE	1	0	0	1	0
ENSG00000234684.6	SDCBP2-AS1	6	chr20:1378184-1378734	+	APA	1	0	0	1	0
ENSG00000092421.16	SEMA6A	32	chr5:116445750-116446133	-	APA	1	0	1	0	0
ENSG00000039123.15	SKIV2L2	32	chr5:55424720-55424985	+	APA	1	0	0	0	1
ENSG00000039123.15	SKIV2L2	33	chr5:55424986-55425106	+	APA	1	0	0	0	1
ENSG00000147526.19	TACC1	40	chr8:38848133-38848276	+	APA	1	0	0	1	0
ENSG00000135090.13	TAOK3	34	chr12:118149801-118150908	-	APA	1	0	0	0	1
ENSG00000163449.10	TMEM169	8	chr2:216101066-216102382	+	APA	1	0	0	0	1
ENSG00000170417.15	TMEM182	10	chr2:102814748-102815104	+	APA	1	0	0	0	1
ENSG00000170417.15	TMEM182	11	chr2:102815105-102816316	+	APA	1	0	0	0	1
ENSG00000214021.15	TTLL3	19	chr3:9820349-9820545	+	aTSS	1	0	1	0	0
ENSG00000214021.15	TTLL3	18	chr3:9820294-9820348	+	aTSS	1	0	1	0	0
ENSG00000105698.15	USF2	17	chr19:35276977-35278214	+	aTSS	1	0	0	0	1
ENSG00000177082.12	WDR73	31	chr15:84643055-84643081	-	APA	1	0	0	1	0
ENSG00000182141.10	ZNF708	8	chr19:21292604-21294395	-	APA	1	0	0	0	1
ENSG00000124608.4	AARS2	8	chr6:44306494-44306532	-	CE	0	0	0	0	0
ENSG00000131269.15	ABCB7	28	chrX:75053282-75053283	-	APA	0	0	0	0	0
ENSG00000131269.15	ABCB7	27	chrX:75053284-75053444	-	APA	0	0	0	0	0
ENSG00000124574.14	ABCC10	3	chr6:43427968-43428139	+	CE	0	0	0	0	0
ENSG00000117528.11	ABCD3	28	chr1:94518497-94518663	+	APA	0	0	0	0	0
ENSG00000144827.8	ABHD10	3	chr3:111979035-111979203	+	aTSS	0	0	0	0	0
ENSG00000136754.17	ABI1	3	chr10:26860972-26860986	-	aTSS	0	0	0	0	0
ENSG00000267751.5	AC009005.1	8	chr19:567433-567624	-	APA	0	0	0	0	0
ENSG00000237732.9	AC010980.1	9	chr2:222321513-222321659	+	APA	0	0	0	0	0
ENSG00000225335.3	AC016027.1	2	chr22:18078055-18078775	-	aTSS	0	0	0	0	0
ENSG00000225335.3	AC016027.1	1	chr22:18078776-18078884	-	aTSS	0	0	0	0	0
ENSG00000265778.2	AC018413.1	4	chr18:76492890-76493918	+	APA	0	0	0	0	0
ENSG00000265778.2	AC018413.1	3	chr18:76492757-76492889	+	APA	0	0	0	0	0
ENSG00000230606.10	AC092683.1	4	chr2:97423177-97423256	-	aTSS	0	0	0	0	0
ENSG00000234996.4	AC098934.2	4	chr1:202873294-202874326	+	APA	0	0	0	0	0
ENSG00000234996.4	AC098934.2	5	chr1:202874327-202875241	+	APA	0	0	0	0	0
ENSG00000214135.8	AC132008.2	17	chr3:197614286-197614622	-	APA	0	0	0	0	0
ENSG00000214135.8	AC132008.2	18	chr3:197614027-197614285	-	APA	0	0	0	0	0
ENSG00000281571.2	AC241585.3	2	chr1:145215906-145215938	+	APA	0	0	0	0	0
ENSG00000281571.2	AC241585.3	1	chr1:145214851-145215905	+	APA	0	0	0	0	0
ENSG00000101473.16	ACOT8	2	chr20:45857372-45857397	-	aTSS	0	0	0	0	0
ENSG00000072110.13	ACTN1	1	chr14:68979263-68979440	-	aTSS	0	0	0	0	0
ENSG00000121989.14	ACVR2A	18	chr2:147927080-147927504	+	APA	0	0	0	0	0
ENSG00000121989.14	ACVR2A	19	chr2:147927505-147927929	+	APA	0	0	0	0	0
ENSG00000151388.10	ADAMTS12	27	chr5:33527181-33527366	-	APA	0	0	0	0	0
ENSG00000151388.10	ADAMTS12	28	chr5:33523535-33527180	-	APA	0	0	0	0	0
ENSG00000173175.14	ADCY5	27	chr3:123284446-123284577	-	APA	0	0	0	0	0
ENSG00000173175.14	ADCY5	28	chr3:123283944-123284445	-	APA	0	0	0	0	0
ENSG00000111452.12	ADGRD1	35	chr12:131139264-131139288	+	APA	0	0	0	0	0
ENSG00000128271.21	ADORA2A	13	chr22:24440583-24441173	+	APA	0	0	0	0	0
ENSG00000128271.21	ADORA2A	14	chr22:24441174-24442356	+	APA	0	0	0	0	0
ENSG00000144843.11	ADPRH	12	chr3:119588065-119588213	+	APA	0	0	0	0	0
ENSG00000144843.11	ADPRH	13	chr3:119588214-119589945	+	APA	0	0	0	0	0
ENSG00000239900.12	ADSL	1	chr22:40346500-40346502	+	aTSS	0	0	0	0	0
ENSG00000239900.12	ADSL	2	chr22:40346503-40346517	+	aTSS	0	0	0	0	0
ENSG00000196526.10	AFAP1	21	chr4:7763567-7763791	-	APA	0	0	0	0	0
ENSG00000072364.12	AFF4	2	chr5:132963515-132963618	-	aTSS	0	0	0	0	0
ENSG00000177674.15	AGTRAP	13	chr1:11750410-11750710	+	APA	0	0	0	0	0
ENSG00000135541.20	AHI1	49	chr6:135284896-135285184	-	APA	0	0	0	0	0
ENSG00000004455.16	AK2	4	chr1:33036871-33036877	-	aTSS	0	0	0	0	0
ENSG00000231365.5	AL359915.2	2	chr1:119140425-119140729	+	aTSS	0	0	0	0	0
ENSG00000231365.5	AL359915.2	3	chr1:119140730-119140793	+	aTSS	0	0	0	0	0
ENSG00000228748.2	AL450306.1	1	chr10:77782866-77783165	+	aTSS	0	0	0	0	0
ENSG00000228748.2	AL450306.1	2	chr10:77783166-77783329	+	aTSS	0	0	0	0	0
ENSG00000170017.12	ALCAM	1	chr3:105366909-105366917	+	aTSS	0	0	0	0	0
ENSG00000170017.12	ALCAM	3	chr3:105367343-105367481	+	aTSS	0	0	0	0	0
ENSG00000214160.9	ALG3	4	chr3:184248950-184248950	-	aTSS	0	0	0	0	0
ENSG00000137760.14	ALKBH8	18	chr11:107504598-107504657	-	APA	0	0	0	0	0
ENSG00000137760.14	ALKBH8	17	chr11:107504658-107505215	-	APA	0	0	0	0	0
ENSG00000178038.16	ALS2CL	43	chr3:46670572-46670598	-	APA	0	0	0	0	0
ENSG00000242110.7	AMACR	17	chr5:33988084-33988306	-	APA	0	0	0	0	0
ENSG00000242110.7	AMACR	19	chr5:33986178-33987173	-	APA	0	0	0	0	0
ENSG00000242110.7	AMACR	18	chr5:33987174-33988083	-	APA	0	0	0	0	0
ENSG00000133805.15	AMPD3	37	chr11:10505813-10505884	+	APA	0	0	0	0	0
ENSG00000185722.16	ANKFY1	33	chr17:4167836-4167911	-	APA	0	0	0	0	0
ENSG00000137494.13	ANKRD42	7	chr11:83194509-83194644	+	aTSS	0	0	0	0	0
ENSG00000177119.15	ANO6	4	chr12:45216120-45216391	+	aTSS	0	0	0	0	0
ENSG00000143401.14	ANP32E	10	chr1:150220538-150220761	-	APA	0	0	0	0	0
ENSG00000213983.11	AP1G2	59	chr14:23559576-23559607	-	APA	0	0	0	0	0
ENSG00000132842.13	AP3B1	2	chr5:78294452-78294692	-	aTSS	0	0	0	0	0
ENSG00000132842.13	AP3B1	1	chr5:78294693-78294755	-	aTSS	0	0	0	0	0
ENSG00000125843.10	AP5S1	4	chr20:3820703-3820758	+	AD	0	0	0	0	0
ENSG00000138613.13	APH1B	15	chr15:63305802-63306326	+	APA	0	0	0	0	0
ENSG00000084234.16	APLP2	1	chr11:130069837-130069893	+	aTSS	0	0	0	0	0
ENSG00000179750.15	APOBEC3B	15	chr22:38992762-38992784	+	APA	0	0	0	0	0
ENSG00000179750.15	APOBEC3B	14	chr22:38992547-38992761	+	APA	0	0	0	0	0
ENSG00000198931.10	APRT	2	chr16:88811921-88811925	-	aTSS	0	0	0	0	0
ENSG00000198931.10	APRT	1	chr16:88811926-88811944	-	aTSS	0	0	0	0	0
ENSG00000137074.18	APTX	32	chr9:32972763-32973164	-	APA	0	0	0	0	0
ENSG00000169083.16	AR	2	chrX:67544036-67544819	+	aTSS	0	0	0	0	0
ENSG00000078061.12	ARAF	23	chrX:47571901-47571920	+	APA	0	0	0	0	0
ENSG00000078061.12	ARAF	22	chrX:47571323-47571900	+	APA	0	0	0	0	0
ENSG00000095139.13	ARCN1	2	chr11:118572424-118572452	+	aTSS	0	0	0	0	0
ENSG00000095139.13	ARCN1	3	chr11:118572453-118572550	+	aTSS	0	0	0	0	0
ENSG00000242247.10	ARFGAP3	2	chr22:42857240-42857294	-	aTSS	0	0	0	0	0
ENSG00000242247.10	ARFGAP3	1	chr22:42857295-42857402	-	aTSS	0	0	0	0	0
ENSG00000074964.16	ARHGEF10L	19	chr1:17634548-17634562	+	CE	0	0	0	0	0
ENSG00000240771.6	ARHGEF25	11	chr12:57614016-57614119	+	CE	0	0	0	0	0
ENSG00000054267.21	ARID4B	24	chr1:235213769-235214026	-	CE	0	0	0	0	0
ENSG00000152219.4	ARL14EP	4	chr11:30330886-30331374	+	CE	0	0	0	0	0
ENSG00000184867.13	ARMCX2	24	chrX:101655467-101657086	-	APA	0	0	0	0	0
ENSG00000184867.13	ARMCX2	25	chrX:101655281-101655466	-	APA	0	0	0	0	0
ENSG00000184867.13	ARMCX2	23	chrX:101657087-101657092	-	APA	0	0	0	0	0
ENSG00000203993.4	ARRDC1-AS1	1	chr9:137618814-137618906	-	aTSS	0	0	0	0	0
ENSG00000100299.17	ARSA	7	chr22:50627556-50627792	-	CE	0	0	0	0	0
ENSG00000164291.16	ARSK	17	chr5:95603681-95605064	+	APA	0	0	0	0	0
ENSG00000188611.14	ASAH2	18	chr10:50196773-50196919	-	CE	0	0	0	0	0
ENSG00000235919.4	ASH1L-AS1	5	chr1:155563647-155563944	+	APA	0	0	0	0	0
ENSG00000235919.4	ASH1L-AS1	4	chr1:155563250-155563646	+	APA	0	0	0	0	0
ENSG00000162174.12	ASRGL1	21	chr11:62392586-62393406	+	APA	0	0	0	0	0
ENSG00000162174.12	ASRGL1	20	chr11:62392569-62392585	+	APA	0	0	0	0	0
ENSG00000119778.14	ATAD2B	33	chr2:23751803-23752087	-	APA	0	0	0	0	0
ENSG00000170653.18	ATF7	8	chr12:53543297-53543329	-	AD	0	0	0	0	0
ENSG00000175224.16	ATG13	2	chr11:46617563-46617576	+	aTSS	0	0	0	0	0
ENSG00000057663.14	ATG5	3	chr6:106325526-106325657	-	aTSS	0	0	0	0	0
ENSG00000119787.13	ATL2	21	chr2:38295901-38295907	-	APA	0	0	0	0	0
ENSG00000152234.15	ATP5A1	3	chr18:46098297-46098315	-	aTSS	0	0	0	0	0
ENSG00000152234.15	ATP5A1	2	chr18:46098316-46098353	-	aTSS	0	0	0	0	0
ENSG00000123191.14	ATP7B	35	chr13:51934693-51935029	-	APA	0	0	0	0	0
ENSG00000066427.21	ATXN3	44	chr14:92038652-92044774	-	APA	0	0	0	0	0
ENSG00000066427.21	ATXN3	42	chr14:92044806-92044958	-	APA	0	0	0	0	0
ENSG00000184809.12	B3GALT5-AS1	1	chr21:39612442-39612821	-	aTSS	0	0	0	0	0
ENSG00000184809.12	B3GALT5-AS1	2	chr21:39612297-39612441	-	aTSS	0	0	0	0	0
ENSG00000112309.10	B3GAT2	6	chr6:70857213-70861749	-	APA	0	0	0	0	0
ENSG00000112309.10	B3GAT2	7	chr6:70856679-70857212	-	APA	0	0	0	0	0
ENSG00000135454.13	B4GALNT1	26	chr12:57626172-57626427	-	APA	0	0	0	0	0
ENSG00000187172.15	BAGE2	2	chr21:10413532-10413754	+	aTSS	0	0	0	0	0
ENSG00000064787.13	BCAS1	9	chr20:53975389-53975430	-	CE	0	0	0	0	0
ENSG00000171791.12	BCL2	8	chr18:63123346-63127034	-	APA	0	0	0	0	0
ENSG00000171791.12	BCL2	7	chr18:63127035-63128759	-	APA	0	0	0	0	0
ENSG00000099968.17	BCL2L13	7	chr22:17638772-17638810	+	aTSS	0	0	0	0	0
ENSG00000113916.17	BCL6	21	chr3:187721377-187721386	-	APA	0	0	0	0	0
ENSG00000133134.11	BEX2	7	chrX:103309502-103309981	-	APA	0	0	0	0	0
ENSG00000166681.13	BEX3	2	chrX:103376395-103376406	+	aTSS	0	0	0	0	0
ENSG00000166681.13	BEX3	1	chrX:103376340-103376394	+	aTSS	0	0	0	0	0
ENSG00000151746.13	BICD1	1	chr12:32106835-32107150	+	aTSS	0	0	0	0	0
ENSG00000104081.13	BMF	12	chr15:40087893-40091717	-	APA	0	0	0	0	0
ENSG00000140299.11	BNIP2	23	chr15:59663366-59663378	-	APA	0	0	0	0	0
ENSG00000178096.8	BOLA1	5	chr1:149900793-149900798	+	APA	0	0	0	0	0
ENSG00000185658.13	BRWD1	64	chr21:39184176-39187245	-	APA	0	0	0	0	0
ENSG00000185658.13	BRWD1	63	chr21:39187246-39187417	-	APA	0	0	0	0	0
ENSG00000160058.18	BSDC1	27	chr1:32365113-32365170	-	APA	0	0	0	0	0
ENSG00000172270.18	BSG	5	chr19:572578-572593	+	aTSS	0	0	0	0	0
ENSG00000154640.14	BTG3	10	chr21:17594090-17594332	-	APA	0	0	0	0	0
ENSG00000166167.17	BTRC	5	chr10:101461981-101462058	+	CE	0	0	0	0	0
ENSG00000136261.14	BZW2	2	chr7:16646160-16646288	+	aTSS	0	0	0	0	0
ENSG00000136261.14	BZW2	1	chr7:16646131-16646159	+	aTSS	0	0	0	0	0
ENSG00000182919.14	C11orf54	9	chr11:93747302-93747448	+	CE	0	0	0	0	0
ENSG00000150776.17	C11orf57	6	chr11:112074359-112074916	+	AD	0	0	0	0	0
ENSG00000133641.17	C12orf29	3	chr12:88035536-88035561	+	aTSS	0	0	0	0	0
ENSG00000133641.17	C12orf29	2	chr12:88035505-88035535	+	aTSS	0	0	0	0	0
ENSG00000157895.11	C12orf43	14	chr12:121003876-121003891	-	APA	0	0	0	0	0
ENSG00000157895.11	C12orf43	15	chr12:121003793-121003875	-	APA	0	0	0	0	0
ENSG00000111678.10	C12orf57	14	chr12:6945997-6946002	+	APA	0	0	0	0	0
ENSG00000140104.13	C14orf79	3	chr14:104986336-104986695	+	aTSS	0	0	0	0	0
ENSG00000140104.13	C14orf79	1	chr14:104985793-104986278	+	aTSS	0	0	0	0	0
ENSG00000185347.17	C14orf80	9	chr14:105491367-105491522	+	aTSS	0	0	0	0	0
ENSG00000154102.10	C16orf74	7	chr16:85710286-85710307	-	AA	0	0	0	0	0
ENSG00000141428.16	C18orf21	13	chr18:35978940-35979278	+	APA	0	0	0	0	0
ENSG00000131943.17	C19orf12	14	chr19:29701689-29702340	-	APA	0	0	0	0	0
ENSG00000131943.17	C19orf12	15	chr19:29701163-29701688	-	APA	0	0	0	0	0
ENSG00000228300.13	C19orf24	7	chr19:1279245-1279249	+	APA	0	0	0	0	0
ENSG00000228300.13	C19orf24	6	chr19:1278777-1279244	+	APA	0	0	0	0	0
ENSG00000119559.15	C19orf25	14	chr19:1474172-1474173	-	APA	0	0	0	0	0
ENSG00000119559.15	C19orf25	13	chr19:1474174-1475258	-	APA	0	0	0	0	0
ENSG00000197223.11	C1D	9	chr2:68042656-68042713	-	APA	0	0	0	0	0
ENSG00000162642.13	C1orf52	1	chr1:85259643-85259672	-	aTSS	0	0	0	0	0
ENSG00000162642.13	C1orf52	2	chr1:85259634-85259642	-	aTSS	0	0	0	0	0
ENSG00000101084.17	C20orf24	2	chr20:36605785-36605788	+	aTSS	0	0	0	0	0
ENSG00000168014.16	C2CD3	1	chr11:74170985-74171019	-	aTSS	0	0	0	0	0
ENSG00000188315.7	C3orf62	4	chr3:49268786-49271445	-	APA	0	0	0	0	0
ENSG00000188315.7	C3orf62	5	chr3:49268602-49268785	-	APA	0	0	0	0	0
ENSG00000155621.14	C9orf85	5	chr9:71972692-71973152	+	APA	0	0	0	0	0
ENSG00000007402.11	CACNA2D2	44	chr3:50362802-50362891	-	APA	0	0	0	0	0
ENSG00000151893.14	CACUL1	1	chr10:118755247-118755249	-	aTSS	0	0	0	0	0
ENSG00000151893.14	CACUL1	2	chr10:118754478-118755246	-	aTSS	0	0	0	0	0
ENSG00000182985.17	CADM1	23	chr11:115176295-115176326	-	APA	0	0	0	0	0
ENSG00000182985.17	CADM1	22	chr11:115176327-115176407	-	APA	0	0	0	0	0
ENSG00000130559.18	CAMSAP1	22	chr9:135810423-135810680	-	APA	0	0	0	0	0
ENSG00000171735.18	CAMTA1	2	chr1:6785454-6785463	+	aTSS	0	0	0	0	0
ENSG00000112186.11	CAP2	27	chr6:17556660-17556795	+	APA	0	0	0	0	0
ENSG00000112186.11	CAP2	25	chr6:17556565-17556568	+	APA	0	0	0	0	0
ENSG00000165233.17	CARD19	10	chr9:93110722-93111187	+	APA	0	0	0	0	0
ENSG00000106144.19	CASP2	21	chr7:143304940-143305071	+	APA	0	0	0	0	0
ENSG00000132906.17	CASP9	9	chr1:15507873-15507907	-	CE	0	0	0	0	0
ENSG00000172785.18	CBWD1	10	chr9:179017-179021	-	aTSS	0	0	0	0	0
ENSG00000172785.18	CBWD1	6	chr9:179043-179045	-	aTSS	0	0	0	0	0
ENSG00000147996.16	CBWD5	8	chr9:65675906-65675923	+	aTSS	0	0	0	0	0
ENSG00000147996.16	CBWD5	43	chr9:65731868-65732241	+	APA	0	0	0	0	0
ENSG00000147996.16	CBWD5	44	chr9:65732242-65732393	+	APA	0	0	0	0	0
ENSG00000175455.14	CCDC14	28	chr3:123914622-123915132	-	APA	0	0	0	0	0
ENSG00000165813.18	CCDC186	20	chr10:114124929-114125226	-	APA	0	0	0	0	0
ENSG00000133773.11	CCDC59	2	chr12:82358787-82358788	-	aTSS	0	0	0	0	0
ENSG00000120647.9	CCDC77	18	chr12:440617-440742	+	CE	0	0	0	0	0
ENSG00000100814.17	CCNB1IP1	15	chr14:20311370-20311428	-	APA	0	0	0	0	0
ENSG00000100814.17	CCNB1IP1	14	chr14:20311429-20311752	-	APA	0	0	0	0	0
ENSG00000105173.13	CCNE1	16	chr19:29824213-29824280	+	APA	0	0	0	0	0
ENSG00000105173.13	CCNE1	17	chr19:29824281-29824308	+	APA	0	0	0	0	0
ENSG00000221978.11	CCNL2	39	chr1:1387122-1387231	-	APA	0	0	0	0	0
ENSG00000082258.12	CCNT2	2	chr2:134918822-134918824	+	aTSS	0	0	0	0	0
ENSG00000082258.12	CCNT2	1	chr2:134918235-134918821	+	aTSS	0	0	0	0	0
ENSG00000107771.15	CCSER2	16	chr10:84477575-84477664	+	CE	0	0	0	0	0
ENSG00000122674.11	CCZ1	2	chr7:5898734-5898780	+	aTSS	0	0	0	0	0
ENSG00000122674.11	CCZ1	1	chr7:5898725-5898733	+	aTSS	0	0	0	0	0
ENSG00000167775.10	CD320	13	chr19:8302127-8302316	-	APA	0	0	0	0	0
ENSG00000167775.10	CD320	12	chr19:8302317-8302605	-	APA	0	0	0	0	0
ENSG00000116815.15	CD58	3	chr1:116570903-116570984	-	aTSS	0	0	0	0	0
ENSG00000019582.14	CD74	17	chr5:150402152-150402250	-	APA	0	0	0	0	0
ENSG00000110651.11	CD81	6	chr11:2393848-2394094	+	aTSS	0	0	0	0	0
ENSG00000110651.11	CD81	5	chr11:2391383-2393847	+	aTSS	0	0	0	0	0
ENSG00000140326.12	CDAN1	24	chr15:42727621-42727667	-	AD	0	0	0	0	0
ENSG00000158402.18	CDC25C	7	chr5:138326021-138326054	-	CE	0	0	0	0	0
ENSG00000168438.14	CDC40	18	chr6:110229954-110230333	+	APA	0	0	0	0	0
ENSG00000198752.10	CDC42BPB	23	chr14:102954198-102954275	-	CE	0	0	0	0	0
ENSG00000158985.13	CDC42SE2	12	chr5:131394668-131394690	+	APA	0	0	0	0	0
ENSG00000158985.13	CDC42SE2	1	chr5:131264068-131264074	+	aTSS	0	0	0	0	0
ENSG00000111665.11	CDCA3	24	chr12:6844799-6844858	-	APA	0	0	0	0	0
ENSG00000248333.8	CDK11B	25	chr1:1635587-1635737	-	APA	0	0	0	0	0
ENSG00000059758.7	CDK17	3	chr12:96399986-96400074	-	aTSS	0	0	0	0	0
ENSG00000156345.17	CDK20	31	chr9:87966441-87966445	-	APA	0	0	0	0	0
ENSG00000135446.16	CDK4	3	chr12:57752354-57752364	-	aTSS	0	0	0	0	0
ENSG00000134058.11	CDK7	2	chr5:69234873-69234878	+	aTSS	0	0	0	0	0
ENSG00000153046.17	CDYL	15	chr6:4953898-4954256	+	APA	0	0	0	0	0
ENSG00000115163.14	CENPA	10	chr2:26794590-26794593	+	APA	0	0	0	0	0
ENSG00000168944.15	CEP120	30	chr5:123345003-123346399	-	APA	0	0	0	0	0
ENSG00000168944.15	CEP120	29	chr5:123346400-123346753	-	APA	0	0	0	0	0
ENSG00000103995.13	CEP152	41	chr15:48738151-48739288	-	APA	0	0	0	0	0
ENSG00000103995.13	CEP152	42	chr15:48737935-48738150	-	APA	0	0	0	0	0
ENSG00000101639.18	CEP192	58	chr18:13124632-13124995	+	APA	0	0	0	0	0
ENSG00000101639.18	CEP192	59	chr18:13124996-13125034	+	APA	0	0	0	0	0
ENSG00000198707.14	CEP290	59	chr12:88049016-88049019	-	APA	0	0	0	0	0
ENSG00000183137.14	CEP57L1	22	chr6:109163911-109163932	+	APA	0	0	0	0	0
ENSG00000183137.14	CEP57L1	21	chr6:109163164-109163910	+	APA	0	0	0	0	0
ENSG00000173588.14	CEP83	1	chr12:94459953-94459988	-	aTSS	0	0	0	0	0
ENSG00000173588.14	CEP83	2	chr12:94459947-94459952	-	aTSS	0	0	0	0	0
ENSG00000121289.17	CEP89	2	chr19:32971956-32971963	-	aTSS	0	0	0	0	0
ENSG00000121289.17	CEP89	1	chr19:32971964-32971991	-	aTSS	0	0	0	0	0
ENSG00000121289.17	CEP89	14	chr19:32937013-32937120	-	CE	0	0	0	0	0
ENSG00000182504.10	CEP97	18	chr3:101764847-101765042	+	APA	0	0	0	0	0
ENSG00000070761.7	CFAP20	11	chr16:58113960-58114030	-	APA	0	0	0	0	0
ENSG00000070761.7	CFAP20	12	chr16:58113588-58113959	-	APA	0	0	0	0	0
ENSG00000163001.11	CFAP36	19	chr2:55545076-55545079	+	APA	0	0	0	0	0
ENSG00000163001.11	CFAP36	18	chr2:55544907-55545075	+	APA	0	0	0	0	0
ENSG00000159685.10	CHCHD6	3	chr3:126704241-126704399	+	aTSS	0	0	0	0	0
ENSG00000171316.11	CHD7	18	chr8:60865460-60866474	+	APA	0	0	0	0	0
ENSG00000171316.11	CHD7	16	chr8:60865126-60865133	+	APA	0	0	0	0	0
ENSG00000149554.12	CHEK1	25	chr11:125655477-125655586	+	APA	0	0	0	0	0
ENSG00000149554.12	CHEK1	26	chr11:125655587-125655710	+	APA	0	0	0	0	0
ENSG00000170175.10	CHRNB1	22	chr17:7456927-7457329	+	APA	0	0	0	0	0
ENSG00000159208.15	CIART	14	chr1:150286738-150286776	+	APA	0	0	0	0	0
ENSG00000159208.15	CIART	15	chr1:150286777-150287093	+	APA	0	0	0	0	0
ENSG00000186162.10	CIDECP	8	chr3:10017497-10017752	-	APA	0	0	0	0	0
ENSG00000114737.15	CISH	9	chr3:50606496-50606521	-	APA	0	0	0	0	0
ENSG00000114737.15	CISH	8	chr3:50606522-50608142	-	APA	0	0	0	0	0
ENSG00000114859.15	CLCN2	35	chr3:184346398-184346519	-	APA	0	0	0	0	0
ENSG00000105472.12	CLEC11A	9	chr19:50725316-50725469	+	APA	0	0	0	0	0
ENSG00000166509.10	CLEC3A	4	chr16:78030447-78030951	+	APA	0	0	0	0	0
ENSG00000179335.18	CLK3	34	chr15:74629707-74630116	+	APA	0	0	0	0	0
ENSG00000113240.12	CLK4	46	chr5:178602664-178603167	-	APA	0	0	0	0	0
ENSG00000113240.12	CLK4	43	chr5:178603272-178603588	-	APA	0	0	0	0	0
ENSG00000128973.12	CLN6	34	chr15:68206992-68207029	-	APA	0	0	0	0	0
ENSG00000172409.5	CLP1	8	chr11:57661437-57661864	+	APA	0	0	0	0	0
ENSG00000172409.5	CLP1	7	chr11:57660765-57661436	+	APA	0	0	0	0	0
ENSG00000162129.12	CLPB	2	chr11:72434641-72434648	-	aTSS	0	0	0	0	0
ENSG00000162129.12	CLPB	3	chr11:72434598-72434640	-	aTSS	0	0	0	0	0
ENSG00000184220.11	CMSS1	18	chr3:100178600-100178603	+	APA	0	0	0	0	0
ENSG00000184220.11	CMSS1	17	chr3:100178305-100178599	+	APA	0	0	0	0	0
ENSG00000170293.8	CMTM8	2	chr3:32357373-32357546	+	CE	0	0	0	0	0
ENSG00000182973.18	CNOT10	33	chr3:32773872-32773875	+	APA	0	0	0	0	0
ENSG00000170037.13	CNTROB	1	chr17:7932155-7932241	+	aTSS	0	0	0	0	0
ENSG00000170037.13	CNTROB	2	chr17:7932242-7932800	+	aTSS	0	0	0	0	0
ENSG00000106603.18	COA1	26	chr7:43639247-43639256	-	APA	0	0	0	0	0
ENSG00000106603.18	COA1	25	chr7:43639257-43639448	-	APA	0	0	0	0	0
ENSG00000106078.17	COBL	21	chr7:51025232-51025372	-	AA	0	0	0	0	0
ENSG00000135775.13	COG2	3	chr1:230642505-230642520	+	aTSS	0	0	0	0	0
ENSG00000136152.14	COG3	1	chr13:45464925-45465004	+	aTSS	0	0	0	0	0
ENSG00000196739.14	COL27A1	69	chr9:114310549-114311528	+	APA	0	0	0	0	0
ENSG00000148444.15	COMMD3	4	chr10:22316409-22316414	+	aTSS	0	0	0	0	0
ENSG00000148444.15	COMMD3	5	chr10:22316415-22316419	+	aTSS	0	0	0	0	0
ENSG00000166200.14	COPS2	19	chr15:49127536-49128094	-	APA	0	0	0	0	0
ENSG00000166200.14	COPS2	1	chr15:49155653-49155661	-	aTSS	0	0	0	0	0
ENSG00000166200.14	COPS2	2	chr15:49155605-49155652	-	aTSS	0	0	0	0	0
ENSG00000168090.9	COPS6	8	chr7:100089747-100090238	+	APA	0	0	0	0	0
ENSG00000168090.9	COPS6	9	chr7:100090239-100090362	+	APA	0	0	0	0	0
ENSG00000172725.13	CORO1B	1	chr11:67443488-67443512	-	aTSS	0	0	0	0	0
ENSG00000172725.13	CORO1B	2	chr11:67443485-67443487	-	aTSS	0	0	0	0	0
ENSG00000103187.7	COTL1	12	chr16:84565594-84565601	-	APA	0	0	0	0	0
ENSG00000137449.15	CPEB2	14	chr4:15066153-15066626	+	APA	0	0	0	0	0
ENSG00000214078.12	CPNE1	5	chr20:35664760-35664801	-	AD	0	0	0	0	0
ENSG00000080819.6	CPOX	2	chr3:98592949-98593610	-	aTSS	0	0	0	0	0
ENSG00000080819.6	CPOX	1	chr3:98593611-98593723	-	aTSS	0	0	0	0	0
ENSG00000169372.12	CRADD	1	chr12:93677375-93677398	+	aTSS	0	0	0	0	0
ENSG00000169372.12	CRADD	2	chr12:93677399-93677472	+	aTSS	0	0	0	0	0
ENSG00000215908.10	CROCCP2	26	chr1:16618253-16618255	-	APA	0	0	0	0	0
ENSG00000121671.11	CRY2	17	chr11:45881050-45881233	+	APA	0	0	0	0	0
ENSG00000121671.11	CRY2	3	chr11:45847475-45847705	+	aTSS	0	0	0	0	0
ENSG00000121671.11	CRY2	2	chr11:45847406-45847474	+	aTSS	0	0	0	0	0
ENSG00000169118.17	CSNK1G1	6	chr15:64300319-64300467	-	aTSS	0	0	0	0	0
ENSG00000151292.17	CSNK1G3	9	chr5:123557495-123557564	+	CE	0	0	0	0	0
ENSG00000121552.3	CSTA	1	chr3:122325244-122325261	+	aTSS	0	0	0	0	0
ENSG00000121552.3	CSTA	2	chr3:122325262-122325358	+	aTSS	0	0	0	0	0
ENSG00000101138.11	CSTF1	1	chr20:56392371-56392393	+	aTSS	0	0	0	0	0
ENSG00000101138.11	CSTF1	2	chr20:56392394-56392538	+	aTSS	0	0	0	0	0
ENSG00000152404.15	CWF19L2	22	chr11:107326360-107326796	-	APA	0	0	0	0	0
ENSG00000152404.15	CWF19L2	21	chr11:107326797-107327053	-	APA	0	0	0	0	0
ENSG00000197021.8	CXorf40B	5	chrX:149937414-149937432	-	AD	0	0	0	0	0
ENSG00000159348.12	CYB5R1	16	chr1:202962550-202962699	-	APA	0	0	0	0	0
ENSG00000159348.12	CYB5R1	17	chr1:202961876-202962549	-	APA	0	0	0	0	0
ENSG00000055163.19	CYFIP2	54	chr5:157393208-157393223	+	APA	0	0	0	0	0
ENSG00000055163.19	CYFIP2	53	chr5:157392833-157393207	+	APA	0	0	0	0	0
ENSG00000187954.12	CYHR1	18	chr8:144453461-144457641	-	aTSS	0	0	0	0	0
ENSG00000187954.12	CYHR1	17	chr8:144457642-144457928	-	aTSS	0	0	0	0	0
ENSG00000119004.15	CYP20A1	1	chr2:203238940-203238976	+	aTSS	0	0	0	0	0
ENSG00000186104.10	CYP2R1	5	chr11:14891153-14891363	-	AD	0	0	0	0	0
ENSG00000115866.10	DARS	28	chr2:135906677-135906823	-	APA	0	0	0	0	0
ENSG00000006634.7	DBF4	2	chr7:87876229-87876486	+	aTSS	0	0	0	0	0
ENSG00000115827.13	DCAF17	10	chr2:171457971-171458075	+	CE	0	0	0	0	0
ENSG00000132716.18	DCAF8	12	chr1:160240298-160240370	-	APA	0	0	0	0	0
ENSG00000132716.18	DCAF8	13	chr1:160240102-160240297	-	APA	0	0	0	0	0
ENSG00000132716.18	DCAF8	14	chr1:160239784-160240101	-	APA	0	0	0	0	0
ENSG00000272886.5	DCP1A	12	chr3:53287370-53287660	-	APA	0	0	0	0	0
ENSG00000272886.5	DCP1A	13	chr3:53287366-53287369	-	APA	0	0	0	0	0
ENSG00000168872.16	DDX19A	4	chr16:70346883-70346904	+	aTSS	0	0	0	0	0
ENSG00000168872.16	DDX19A	2	chr16:70346861-70346870	+	aTSS	0	0	0	0	0
ENSG00000064703.11	DDX20	21	chr1:111765831-111767574	+	APA	0	0	0	0	0
ENSG00000064703.11	DDX20	20	chr1:111765737-111765830	+	APA	0	0	0	0	0
ENSG00000213782.7	DDX47	25	chr12:12829423-12829979	+	APA	0	0	0	0	0
ENSG00000111364.15	DDX55	1	chr12:123602077-123602098	+	aTSS	0	0	0	0	0
ENSG00000111364.15	DDX55	2	chr12:123602099-123602142	+	aTSS	0	0	0	0	0
ENSG00000140995.16	DEF8	19	chr16:89959364-89959366	+	APA	0	0	0	0	0
ENSG00000140995.16	DEF8	18	chr16:89959156-89959363	+	APA	0	0	0	0	0
ENSG00000119522.16	DENND1A	6	chr9:123769514-123769563	-	CE	0	0	0	0	0
ENSG00000184014.7	DENND5A	34	chr11:9139504-9139854	-	APA	0	0	0	0	0
ENSG00000169598.15	DFFB	3	chr1:3857460-3857472	+	aTSS	0	0	0	0	0
ENSG00000070413.19	DGCR2	16	chr22:19036282-19036285	-	APA	0	0	0	0	0
ENSG00000117682.16	DHDDS	28	chr1:26469374-26469439	+	APA	0	0	0	0	0
ENSG00000095059.15	DHPS	21	chr19:12675762-12675933	-	APA	0	0	0	0	0
ENSG00000157326.18	DHRS4	3	chr14:23953779-23953788	+	aTSS	0	0	0	0	0
ENSG00000157326.18	DHRS4	2	chr14:23953770-23953778	+	aTSS	0	0	0	0	0
ENSG00000067248.9	DHX29	30	chr5:55256245-55256248	-	APA	0	0	0	0	0
ENSG00000067248.9	DHX29	2	chr5:55307387-55307694	-	aTSS	0	0	0	0	0
ENSG00000067248.9	DHX29	29	chr5:55256249-55256540	-	APA	0	0	0	0	0
ENSG00000067248.9	DHX29	1	chr5:55307695-55307722	-	aTSS	0	0	0	0	0
ENSG00000005100.12	DHX33	18	chr17:5443489-5443492	-	APA	0	0	0	0	0
ENSG00000150990.7	DHX37	33	chr12:124947601-124947887	-	APA	0	0	0	0	0
ENSG00000160305.17	DIP2A	56	chr21:46567370-46569708	+	APA	0	0	0	0	0
ENSG00000160305.17	DIP2A	57	chr21:46569709-46569852	+	APA	0	0	0	0	0
ENSG00000150764.13	DIXDC1	27	chr11:112021056-112021979	+	APA	0	0	0	0	0
ENSG00000132535.18	DLG4	4	chr17:7217189-7217339	-	aTSS	0	0	0	0	0
ENSG00000132535.18	DLG4	5	chr17:7217118-7217188	-	aTSS	0	0	0	0	0
ENSG00000161249.20	DMKN	38	chr19:35503306-35503330	-	APA	0	0	0	0	0
ENSG00000161249.20	DMKN	39	chr19:35503304-35503305	-	APA	0	0	0	0	0
ENSG00000161249.20	DMKN	20	chr19:35510253-35510370	-	RI	0	0	0	0	0
ENSG00000185842.15	DNAH14	1	chr1:224929667-224929681	+	aTSS	0	0	0	0	0
ENSG00000185842.15	DNAH14	2	chr1:224929682-224929835	+	aTSS	0	0	0	0	0
ENSG00000140403.12	DNAJA4	17	chr15:78280685-78282192	+	APA	0	0	0	0	0
ENSG00000205981.6	DNAJC19	21	chr3:180984275-180984277	-	APA	0	0	0	0	0
ENSG00000205981.6	DNAJC19	16	chr3:180986943-180986997	-	AD	0	0	0	0	0
ENSG00000205981.6	DNAJC19	3	chr3:180989764-180989769	-	aTSS	0	0	0	0	0
ENSG00000115137.11	DNAJC27	12	chr2:24947359-24947748	-	APA	0	0	0	0	0
ENSG00000100246.12	DNAL4	7	chr22:38778853-38779613	-	APA	0	0	0	0	0
ENSG00000100246.12	DNAL4	8	chr22:38778508-38778852	-	APA	0	0	0	0	0
ENSG00000087470.17	DNM1L	2	chr12:32679287-32679289	+	aTSS	0	0	0	0	0
ENSG00000088305.18	DNMT3B	29	chr20:32808281-32809356	+	APA	0	0	0	0	0
ENSG00000150760.12	DOCK1	55	chr10:127451466-127452517	+	APA	0	0	0	0	0
ENSG00000150760.12	DOCK1	54	chr10:127451332-127451465	+	APA	0	0	0	0	0
ENSG00000107099.15	DOCK8	68	chr9:464527-465241	+	APA	0	0	0	0	0
ENSG00000107099.15	DOCK8	69	chr9:465242-465255	+	APA	0	0	0	0	0
ENSG00000108963.17	DPH1	30	chr17:2043025-2043424	+	APA	0	0	0	0	0
ENSG00000108963.17	DPH1	26	chr17:2042605-2042690	+	APA	0	0	0	0	0
ENSG00000154813.9	DPH3	7	chr3:16260424-16260829	-	APA	0	0	0	0	0
ENSG00000157538.13	DSCR3	2	chr21:37267404-37267532	-	aTSS	0	0	0	0	0
ENSG00000047579.19	DTNBP1	2	chr6:15663008-15663042	-	aTSS	0	0	0	0	0
ENSG00000047579.19	DTNBP1	1	chr6:15663043-15663058	-	aTSS	0	0	0	0	0
ENSG00000091073.19	DTX2	5	chr7:76461716-76461716	+	aTSS	0	0	0	0	0
ENSG00000091073.19	DTX2	6	chr7:76461717-76461726	+	aTSS	0	0	0	0	0
ENSG00000091073.19	DTX2	19	chr7:76482616-76482659	+	APA	0	0	0	0	0
ENSG00000091073.19	DTX2	18	chr7:76482508-76482615	+	APA	0	0	0	0	0
ENSG00000091073.19	DTX2	4	chr7:76461709-76461715	+	aTSS	0	0	0	0	0
ENSG00000091073.19	DTX2	7	chr7:76461727-76461836	+	aTSS	0	0	0	0	0
ENSG00000139318.7	DUSP6	7	chr12:89347232-89348368	-	APA	0	0	0	0	0
ENSG00000139318.7	DUSP6	6	chr12:89348369-89349071	-	APA	0	0	0	0	0
ENSG00000004975.11	DVL2	1	chr17:7234319-7234545	-	aTSS	0	0	0	0	0
ENSG00000004975.11	DVL2	3	chr17:7234069-7234223	-	aTSS	0	0	0	0	0
ENSG00000169016.16	E2F6	9	chr2:11457179-11457233	-	CE	0	0	0	0	0
ENSG00000281649.1	EBLN3P	7	chr9:37086668-37086874	+	APA	0	0	0	0	0
ENSG00000122882.10	ECD	2	chr10:73168065-73168071	-	aTSS	0	0	0	0	0
ENSG00000093144.18	ECHDC1	16	chr6:127289634-127289779	-	APA	0	0	0	0	0
ENSG00000140025.15	EFCAB11	3	chr14:89954586-89954689	-	aTSS	0	0	0	0	0
ENSG00000115504.14	EHBP1	36	chr2:63045410-63045500	+	APA	0	0	0	0	0
ENSG00000103966.10	EHD4	2	chr15:41972259-41972552	-	aTSS	0	0	0	0	0
ENSG00000103966.10	EHD4	1	chr15:41972553-41972578	-	aTSS	0	0	0	0	0
ENSG00000175390.13	EIF3F	26	chr11:7995945-7996018	+	APA	0	0	0	0	0
ENSG00000163412.12	EIF4E3	5	chr3:71710412-71710484	-	CE	0	0	0	0	0
ENSG00000114867.20	EIF4G1	11	chr3:184315489-184315545	+	CE	0	0	0	0	0
ENSG00000105656.12	ELL	20	chr19:18442665-18444515	-	APA	0	0	0	0	0
ENSG00000105656.12	ELL	18	chr19:18444751-18444868	-	APA	0	0	0	0	0
ENSG00000066629.16	EML1	30	chr14:99939987-99940324	+	APA	0	0	0	0	0
ENSG00000066629.16	EML1	31	chr14:99940325-99942060	+	APA	0	0	0	0	0
ENSG00000066629.16	EML1	4	chr14:99850853-99851035	+	CE	0	0	0	0	0
ENSG00000124074.11	ENKD1	7	chr16:67663657-67663820	-	CE	0	0	0	0	0
ENSG00000197586.12	ENTPD6	7	chr20:25207079-25207397	+	CE	0	0	0	0	0
ENSG00000088367.21	EPB41L1	28	chr20:36214357-36214359	+	AA	0	0	0	0	0
ENSG00000224032.6	EPB41L4A-AS1	7	chr5:112162303-112162324	+	APA	0	0	0	0	0
ENSG00000224032.6	EPB41L4A-AS1	6	chr5:112162151-112162302	+	APA	0	0	0	0	0
ENSG00000187266.13	EPOR	20	chr19:11377866-11377873	-	APA	0	0	0	0	0
ENSG00000187266.13	EPOR	19	chr19:11377874-11378255	-	APA	0	0	0	0	0
ENSG00000136628.17	EPRS	1	chr1:220046531-220046658	-	aTSS	0	0	0	0	0
ENSG00000136628.17	EPRS	2	chr1:220046452-220046530	-	aTSS	0	0	0	0	0
ENSG00000151491.12	EPS8	1	chr12:15789371-15789576	-	aTSS	0	0	0	0	0
ENSG00000151491.12	EPS8	2	chr12:15789161-15789370	-	aTSS	0	0	0	0	0
ENSG00000131037.14	EPS8L1	25	chr19:55083520-55083615	+	RI	0	0	0	0	0
ENSG00000139160.13	ETFBKMT	8	chr12:31667647-31668075	+	APA	0	0	0	0	0
ENSG00000105755.7	ETHE1	14	chr19:43506792-43506902	-	APA	0	0	0	0	0
ENSG00000105755.7	ETHE1	15	chr19:43506719-43506791	-	APA	0	0	0	0	0
ENSG00000205436.7	EXOC3L4	15	chr14:103110272-103110547	+	APA	0	0	0	0	0
ENSG00000178896.8	EXOSC4	4	chr8:144080242-144080579	+	APA	0	0	0	0	0
ENSG00000178896.8	EXOSC4	5	chr8:144080580-144080647	+	APA	0	0	0	0	0
ENSG00000103089.8	FA2H	11	chr16:74713598-74714269	-	APA	0	0	0	0	0
ENSG00000103089.8	FA2H	12	chr16:74712955-74713597	-	APA	0	0	0	0	0
ENSG00000162585.16	FAAP20	34	chr1:2184478-2185174	-	APA	0	0	0	0	0
ENSG00000162585.16	FAAP20	35	chr1:2184464-2184477	-	APA	0	0	0	0	0
ENSG00000055147.18	FAM114A2	24	chr5:153992714-153992954	-	APA	0	0	0	0	0
ENSG00000112584.13	FAM120B	18	chr6:170405349-170405642	+	APA	0	0	0	0	0
ENSG00000112584.13	FAM120B	16	chr6:170405077-170405078	+	APA	0	0	0	0	0
ENSG00000031003.10	FAM13B	3	chr5:138033032-138033085	-	aTSS	0	0	0	0	0
ENSG00000031003.10	FAM13B	4	chr5:138032929-138033031	-	aTSS	0	0	0	0	0
ENSG00000152380.9	FAM151B	13	chr5:80542043-80542563	+	APA	0	0	0	0	0
ENSG00000152380.9	FAM151B	12	chr5:80541673-80542042	+	APA	0	0	0	0	0
ENSG00000221909.2	FAM200A	3	chr7:99546801-99548506	-	APA	0	0	0	0	0
ENSG00000221909.2	FAM200A	4	chr7:99546308-99546800	-	APA	0	0	0	0	0
ENSG00000157870.14	FAM213B	27	chr1:2589633-2589658	+	APA	0	0	0	0	0
ENSG00000164970.14	FAM219A	10	chr9:34401013-34401119	-	APA	0	0	0	0	0
ENSG00000147689.16	FAM83A	10	chr8:123209525-123209762	+	APA	0	0	0	0	0
ENSG00000251669.5	FAM86EP	2	chr4:3955409-3955415	-	aTSS	0	0	0	0	0
ENSG00000251669.5	FAM86EP	4	chr4:3955324-3955363	-	aTSS	0	0	0	0	0
ENSG00000251669.5	FAM86EP	14	chr4:3942911-3943273	-	APA	0	0	0	0	0
ENSG00000187741.14	FANCA	47	chr16:89758577-89758705	-	CE	0	0	0	0	0
ENSG00000187790.10	FANCM	33	chr14:45199972-45200028	+	APA	0	0	0	0	0
ENSG00000203780.10	FANK1	12	chr10:126009222-126009266	+	CE	0	0	0	0	0
ENSG00000179115.10	FARSA	1	chr19:12933715-12933715	-	aTSS	0	0	0	0	0
ENSG00000026103.21	FAS	19	chr10:89014451-89014584	+	APA	0	0	0	0	0
ENSG00000146267.11	FAXC	8	chr6:99280735-99281453	-	APA	0	0	0	0	0
ENSG00000146267.11	FAXC	9	chr6:99280667-99280734	-	APA	0	0	0	0	0
ENSG00000127452.8	FBXL12	17	chr19:9810861-9810895	-	APA	0	0	0	0	0
ENSG00000153558.13	FBXL2	31	chr3:33385763-33385862	+	APA	0	0	0	0	0
ENSG00000153558.13	FBXL2	32	chr3:33385863-33385948	+	APA	0	0	0	0	0
ENSG00000134452.19	FBXO18	3	chr10:5891019-5891116	+	CE	0	0	0	0	0
ENSG00000110429.13	FBXO3	27	chr11:33740956-33740964	-	APA	0	0	0	0	0
ENSG00000150337.13	FCGR1A	7	chr1:149791237-149791390	+	APA	0	0	0	0	0
ENSG00000150337.13	FCGR1A	8	chr1:149791391-149792518	+	APA	0	0	0	0	0
ENSG00000066926.10	FECH	1	chr18:57586702-57586772	-	aTSS	0	0	0	0	0
ENSG00000066926.10	FECH	2	chr18:57586655-57586701	-	aTSS	0	0	0	0	0
ENSG00000129682.15	FGF13	13	chrX:138632678-138632702	-	APA	0	0	0	0	0
ENSG00000088832.16	FKBP1A	2	chr20:1393163-1393164	-	aTSS	0	0	0	0	0
ENSG00000119686.9	FLVCR2	8	chr14:75639352-75639462	+	CE	0	0	0	0	0
ENSG00000137942.16	FNBP1L	20	chr1:93552580-93554659	+	APA	0	0	0	0	0
ENSG00000137942.16	FNBP1L	19	chr1:93552409-93552579	+	APA	0	0	0	0	0
ENSG00000217128.11	FNIP1	23	chr5:131644437-131644763	-	APA	0	0	0	0	0
ENSG00000128573.24	FOXP2	44	chr7:114689958-114690100	+	APA	0	0	0	0	0
ENSG00000110074.10	FOXRED1	2	chr11:126269135-126269156	+	aTSS	0	0	0	0	0
ENSG00000110074.10	FOXRED1	3	chr11:126269157-126269170	+	aTSS	0	0	0	0	0
ENSG00000139926.15	FRMD6	28	chr14:51730460-51730727	+	APA	0	0	0	0	0
ENSG00000139926.15	FRMD6	24	chr14:51728770-51728936	+	APA	0	0	0	0	0
ENSG00000126391.13	FRMD8	1	chr11:65386599-65386620	+	aTSS	0	0	0	0	0
ENSG00000106701.11	FSD1L	22	chr9:105539263-105539351	+	CE	0	0	0	0	0
ENSG00000157353.16	FUK	27	chr16:70475416-70475493	+	AD	0	0	0	0	0
ENSG00000157353.16	FUK	26	chr16:70475350-70475415	+	CE	0	0	0	0	0
ENSG00000157353.16	FUK	25	chr16:70474790-70475011	+	CE	0	0	0	0	0
ENSG00000172728.15	FUT10	13	chr8:33372264-33372804	-	APA	0	0	0	0	0
ENSG00000104064.16	GABPB1	19	chr15:50285880-50285893	-	APA	0	0	0	0	0
ENSG00000104064.16	GABPB1	18	chr15:50285894-50286067	-	APA	0	0	0	0	0
ENSG00000104064.16	GABPB1	15	chr15:50289666-50289668	-	AA	0	0	0	0	0
ENSG00000110328.5	GALNT18	2	chr11:11621359-11621758	-	aTSS	0	0	0	0	0
ENSG00000110328.5	GALNT18	1	chr11:11621759-11622005	-	aTSS	0	0	0	0	0
ENSG00000213930.11	GALT	34	chr9:34650584-34650598	+	APA	0	0	0	0	0
ENSG00000213930.11	GALT	33	chr9:34650530-34650583	+	APA	0	0	0	0	0
ENSG00000159131.16	GART	7	chr21:33542080-33542114	-	aTSS	0	0	0	0	0
ENSG00000159131.16	GART	8	chr21:33542065-33542079	-	aTSS	0	0	0	0	0
ENSG00000141448.8	GATA6	8	chr18:22200656-22200880	+	APA	0	0	0	0	0
ENSG00000141448.8	GATA6	9	chr18:22200881-22202528	+	APA	0	0	0	0	0
ENSG00000117228.9	GBP1	18	chr1:89053362-89053468	-	APA	0	0	0	0	0
ENSG00000203879.11	GDI1	2	chrX:154437154-154437188	+	aTSS	0	0	0	0	0
ENSG00000203879.11	GDI1	1	chrX:154436920-154437153	+	aTSS	0	0	0	0	0
ENSG00000168621.14	GDNF	10	chr5:37812677-37815650	-	APA	0	0	0	0	0
ENSG00000168621.14	GDNF	8	chr5:37816026-37816135	-	APA	0	0	0	0	0
ENSG00000092208.16	GEMIN2	20	chr14:39136747-39136775	+	APA	0	0	0	0	0
ENSG00000134864.10	GGACT	6	chr13:100532514-100532601	-	APA	0	0	0	0	0
ENSG00000152904.11	GGPS1	8	chr1:235342011-235342596	+	APA	0	0	0	0	0
ENSG00000152904.11	GGPS1	9	chr1:235342597-235343093	+	APA	0	0	0	0	0
ENSG00000162419.12	GMEB1	16	chr1:28714874-28714886	+	APA	0	0	0	0	0
ENSG00000197045.12	GMFB	1	chr14:54489026-54489196	-	aTSS	0	0	0	0	0
ENSG00000089639.10	GMIP	26	chr19:19629476-19629842	-	APA	0	0	0	0	0
ENSG00000089639.10	GMIP	25	chr19:19629843-19630336	-	APA	0	0	0	0	0
ENSG00000173540.12	GMPPB	3	chr3:49723840-49723916	-	aTSS	0	0	0	0	0
ENSG00000144674.16	GOLGA4	43	chr3:37366746-37366749	+	APA	0	0	0	0	0
ENSG00000144674.16	GOLGA4	42	chr3:37366080-37366745	+	APA	0	0	0	0	0
ENSG00000144674.16	GOLGA4	3	chr3:37243247-37243251	+	aTSS	0	0	0	0	0
ENSG00000198746.12	GPATCH3	8	chr1:26891057-26891226	-	APA	0	0	0	0	0
ENSG00000198746.12	GPATCH3	9	chr1:26890489-26891056	-	APA	0	0	0	0	0
ENSG00000115159.15	GPD2	29	chr2:156583274-156583404	+	APA	0	0	0	0	0
ENSG00000115159.15	GPD2	26	chr2:156583049-156583058	+	APA	0	0	0	0	0
ENSG00000211445.11	GPX3	1	chr5:151020563-151020588	+	aTSS	0	0	0	0	0
ENSG00000167468.16	GPX4	21	chr19:1106780-1106788	+	APA	0	0	0	0	0
ENSG00000167468.16	GPX4	20	chr19:1106573-1106779	+	APA	0	0	0	0	0
ENSG00000083307.10	GRHL2	3	chr8:101492758-101492789	+	aTSS	0	0	0	0	0
ENSG00000083307.10	GRHL2	2	chr8:101492442-101492757	+	aTSS	0	0	0	0	0
ENSG00000168765.16	GSTM4	2	chr1:109656117-109656117	+	aTSS	0	0	0	0	0
ENSG00000100577.18	GSTZ1	8	chr14:77321038-77321093	+	aTSS	0	0	0	0	0
ENSG00000100577.18	GSTZ1	2	chr14:77320996-77320998	+	aTSS	0	0	0	0	0
ENSG00000100577.18	GSTZ1	6	chr14:77321025-77321031	+	aTSS	0	0	0	0	0
ENSG00000130299.16	GTPBP3	25	chr19:17341632-17341664	+	APA	0	0	0	0	0
ENSG00000056998.19	GYG2	19	chrX:2881092-2881440	+	APA	0	0	0	0	0
ENSG00000104812.14	GYS1	19	chr19:48968125-48968129	-	APA	0	0	0	0	0
ENSG00000249115.8	HAUS5	25	chr19:35622885-35623557	+	APA	0	0	0	0	0
ENSG00000112339.14	HBS1L	26	chr6:134965149-134965290	-	APA	0	0	0	0	0
ENSG00000111727.11	HCFC2	17	chr12:104102959-104103407	+	APA	0	0	0	0	0
ENSG00000143630.9	HCN3	5	chr1:155284136-155284538	+	RI	0	0	0	0	0
ENSG00000143630.9	HCN3	13	chr1:155288708-155289007	+	AD	0	0	0	0	0
ENSG00000163517.14	HDAC11	11	chr3:13500713-13500789	+	CE	0	0	0	0	0
ENSG00000196591.11	HDAC2	4	chr6:113970879-113971136	-	aTSS	0	0	0	0	0
ENSG00000069998.12	HDHD5	16	chr22:17137582-17138357	-	APA	0	0	0	0	0
ENSG00000144485.10	HES6	16	chr2:238238276-238238604	-	APA	0	0	0	0	0
ENSG00000137133.10	HINT2	13	chr9:35812974-35813145	-	APA	0	0	0	0	0
ENSG00000137133.10	HINT2	14	chr9:35812960-35812973	-	APA	0	0	0	0	0
ENSG00000127946.16	HIP1	37	chr7:75538083-75538224	-	APA	0	0	0	0	0
ENSG00000127946.16	HIP1	39	chr7:75533300-75534087	-	APA	0	0	0	0	0
ENSG00000095951.16	HIVEP1	14	chr6:12163283-12164575	+	APA	0	0	0	0	0
ENSG00000095951.16	HIVEP1	15	chr6:12164576-12164999	+	APA	0	0	0	0	0
ENSG00000181666.17	HKR1	8	chr19:37334671-37334677	+	aTSS	0	0	0	0	0
ENSG00000181666.17	HKR1	10	chr19:37334712-37334782	+	aTSS	0	0	0	0	0
ENSG00000256269.7	HMBS	3	chr11:119084885-119084913	+	aTSS	0	0	0	0	0
ENSG00000134709.10	HOOK1	30	chr1:59873008-59876378	+	APA	0	0	0	0	0
ENSG00000233429.9	HOTAIRM1	8	chr7:27100140-27100154	+	APA	0	0	0	0	0
ENSG00000253293.4	HOXA10	3	chr7:27171220-27172173	-	APA	0	0	0	0	0
ENSG00000253293.4	HOXA10	4	chr7:27170591-27171219	-	APA	0	0	0	0	0
ENSG00000107521.18	HPS1	3	chr10:98446888-98446910	-	aTSS	0	0	0	0	0
ENSG00000100099.20	HPS4	25	chr22:26466051-26466104	-	CE	0	0	0	0	0
ENSG00000153936.16	HS2ST1	2	chr1:86914674-86915160	+	aTSS	0	0	0	0	0
ENSG00000153936.16	HS2ST1	1	chr1:86914648-86914673	+	aTSS	0	0	0	0	0
ENSG00000025423.11	HSD17B6	10	chr12:56787346-56787790	+	APA	0	0	0	0	0
ENSG00000025423.11	HSD17B6	9	chr12:56787125-56787345	+	APA	0	0	0	0	0
ENSG00000119471.14	HSDL2	1	chr9:112379937-112380079	+	aTSS	0	0	0	0	0
ENSG00000119471.14	HSDL2	2	chr9:112380080-112380103	+	aTSS	0	0	0	0	0
ENSG00000102878.16	HSF4	4	chr16:67164900-67164934	+	aTSS	0	0	0	0	0
ENSG00000102878.16	HSF4	14	chr16:67167475-67167599	+	CE	0	0	0	0	0
ENSG00000115317.11	HTRA2	3	chr2:74530046-74530168	+	aTSS	0	0	0	0	0
ENSG00000115317.11	HTRA2	1	chr2:74529377-74529989	+	aTSS	0	0	0	0	0
ENSG00000138413.13	IDH1	22	chr2:208236232-208236264	-	APA	0	0	0	0	0
ENSG00000138413.13	IDH1	21	chr2:208236265-208236741	-	APA	0	0	0	0	0
ENSG00000138413.13	IDH1	20	chr2:208236742-208237169	-	APA	0	0	0	0	0
ENSG00000101365.20	IDH3B	3	chr20:2664190-2664209	-	aTSS	0	0	0	0	0
ENSG00000148057.15	IDNK	11	chr9:83643905-83644130	+	APA	0	0	0	0	0
ENSG00000148057.15	IDNK	10	chr9:83643871-83643904	+	APA	0	0	0	0	0
ENSG00000163913.11	IFT122	52	chr3:129520346-129520347	+	APA	0	0	0	0	0
ENSG00000068885.14	IFT80	34	chr3:160258185-160258402	-	APA	0	0	0	0	0
ENSG00000269335.5	IKBKG	20	chrX:154565034-154565046	+	APA	0	0	0	0	0
ENSG00000269335.5	IKBKG	19	chrX:154564319-154565033	+	APA	0	0	0	0	0
ENSG00000123411.14	IKZF4	14	chr12:56034571-56035331	+	APA	0	0	0	0	0
ENSG00000184903.9	IMMP2L	15	chr7:110663051-110663053	-	APA	0	0	0	0	0
ENSG00000141401.11	IMPA2	2	chr18:11981516-11981765	+	aTSS	0	0	0	0	0
ENSG00000163362.10	INAVA	12	chr1:200913729-200915735	+	APA	0	0	0	0	0
ENSG00000163362.10	INAVA	11	chr1:200913537-200913728	+	APA	0	0	0	0	0
ENSG00000122641.10	INHBA	7	chr7:41685114-41689515	-	APA	0	0	0	0	0
ENSG00000148153.13	INIP	2	chr9:112718118-112718149	-	aTSS	0	0	0	0	0
ENSG00000148153.13	INIP	3	chr9:112718108-112718117	-	aTSS	0	0	0	0	0
ENSG00000040933.15	INPP4A	37	chr2:98587662-98587859	+	APA	0	0	0	0	0
ENSG00000127054.20	INTS11	61	chr1:1311602-1311605	-	APA	0	0	0	0	0
ENSG00000102786.14	INTS6	30	chr13:51365503-51365845	-	APA	0	0	0	0	0
ENSG00000102786.14	INTS6	33	chr13:51365199-51365226	-	APA	0	0	0	0	0
ENSG00000165359.15	INTS6L	22	chrX:135581565-135582240	+	RI	0	0	0	0	0
ENSG00000196497.16	IPO4	49	chr14:24180226-24180304	-	APA	0	0	0	0	0
ENSG00000269837.1	IPO5P1	1	chr19:23255435-23257939	-	aTSS	0	0	0	0	0
ENSG00000269837.1	IPO5P1	2	chr19:23255148-23255434	-	aTSS	0	0	0	0	0
ENSG00000124313.13	IQSEC2	7	chrX:53279564-53279659	-	CE	0	0	0	0	0
ENSG00000176842.14	IRX5	11	chr16:54934070-54934485	+	APA	0	0	0	0	0
ENSG00000176842.14	IRX5	10	chr16:54933961-54934069	+	APA	0	0	0	0	0
ENSG00000115221.10	ITGB6	26	chr2:160101736-160101834	-	APA	0	0	0	0	0
ENSG00000115221.10	ITGB6	28	chr2:160099666-160101635	-	APA	0	0	0	0	0
ENSG00000144445.16	KANSL1L	7	chr2:210153495-210153603	-	aTSS	0	0	0	0	0
ENSG00000134152.10	KATNBL1	2	chr15:34210070-34210079	-	aTSS	0	0	0	0	0
ENSG00000134152.10	KATNBL1	3	chr15:34210062-34210069	-	aTSS	0	0	0	0	0
ENSG00000069424.14	KCNAB2	31	chr1:6098811-6098855	+	APA	0	0	0	0	0
ENSG00000182324.6	KCNJ14	5	chr19:48466022-48466980	+	APA	0	0	0	0	0
ENSG00000104783.11	KCNN4	16	chr19:43766533-43766821	-	APA	0	0	0	0	0
ENSG00000104756.15	KCTD9	5	chr8:25446129-25446250	-	CE	0	0	0	0	0
ENSG00000006459.10	KDM7A	23	chr7:140090903-140091188	-	APA	0	0	0	0	0
ENSG00000138030.12	KHK	12	chr2:27099970-27100751	+	APA	0	0	0	0	0
ENSG00000138030.12	KHK	13	chr2:27100752-27100772	+	APA	0	0	0	0	0
ENSG00000100890.15	KIAA0391	21	chr14:35274066-35277614	+	APA	0	0	0	0	0
ENSG00000135709.12	KIAA0513	18	chr16:85088756-85094220	+	APA	0	0	0	0	0
ENSG00000135709.12	KIAA0513	17	chr16:85088276-85088755	+	APA	0	0	0	0	0
ENSG00000100578.14	KIAA0586	41	chr14:58548046-58548054	+	APA	0	0	0	0	0
ENSG00000100578.14	KIAA0586	40	chr14:58548024-58548045	+	APA	0	0	0	0	0
ENSG00000122203.14	KIAA1191	22	chr5:176347494-176347808	-	APA	0	0	0	0	0
ENSG00000116299.16	KIAA1324	35	chr1:109203106-109203123	+	APA	0	0	0	0	0
ENSG00000168116.13	KIAA1586	1	chr6:57046532-57046548	+	aTSS	0	0	0	0	0
ENSG00000168116.13	KIAA1586	2	chr6:57046549-57046776	+	aTSS	0	0	0	0	0
ENSG00000162929.13	KIAA1841	10	chr2:61076920-61077158	+	CE	0	0	0	0	0
ENSG00000162929.13	KIAA1841	9	chr2:61073458-61073551	+	CE	0	0	0	0	0
ENSG00000169926.10	KLF13	3	chr15:31372010-31372182	+	APA	0	0	0	0	0
ENSG00000124743.5	KLHL31	5	chr6:53647901-53651597	-	APA	0	0	0	0	0
ENSG00000124743.5	KLHL31	4	chr6:53651598-53652330	-	APA	0	0	0	0	0
ENSG00000117009.11	KMO	19	chr1:241592289-241595642	+	APA	0	0	0	0	0
ENSG00000117009.11	KMO	18	chr1:241591953-241592288	+	APA	0	0	0	0	0
ENSG00000118058.20	KMT2A	19	chr11:118481831-118481987	+	aTSS	0	0	0	0	0
ENSG00000118058.20	KMT2A	20	chr11:118481988-118482092	+	aTSS	0	0	0	0	0
ENSG00000272333.5	KMT2B	48	chr19:35738497-35738878	+	APA	0	0	0	0	0
ENSG00000133703.11	KRAS	4	chr12:25250751-25250763	-	AD	0	0	0	0	0
ENSG00000001631.15	KRIT1	36	chr7:92200358-92200372	-	APA	0	0	0	0	0
ENSG00000111615.13	KRR1	1	chr12:75511622-75511636	-	aTSS	0	0	0	0	0
ENSG00000130702.15	LAMA5	100	chr20:62309059-62309064	-	APA	0	0	0	0	0
ENSG00000130702.15	LAMA5	98	chr20:62309145-62309475	-	APA	0	0	0	0	0
ENSG00000134248.13	LAMTOR5	15	chr1:110401257-110401583	-	APA	0	0	0	0	0
ENSG00000134248.13	LAMTOR5	16	chr1:110401253-110401256	-	APA	0	0	0	0	0
ENSG00000115365.11	LANCL1	6	chr2:210476620-210476646	-	AD	0	0	0	0	0
ENSG00000168806.7	LCMT2	2	chr15:43330398-43330582	-	aTSS	0	0	0	0	0
ENSG00000168806.7	LCMT2	1	chr15:43330583-43330605	-	aTSS	0	0	0	0	0
ENSG00000118961.14	LDAH	15	chr2:20684412-20684875	-	APA	0	0	0	0	0
ENSG00000118961.14	LDAH	16	chr2:20684014-20684411	-	APA	0	0	0	0	0
ENSG00000130164.13	LDLR	2	chr19:11089463-11089477	+	aTSS	0	0	0	0	0
ENSG00000130164.13	LDLR	1	chr19:11089362-11089462	+	aTSS	0	0	0	0	0
ENSG00000164406.7	LEAP2	3	chr5:132873666-132873751	+	aTSS	0	0	0	0	0
ENSG00000164406.7	LEAP2	2	chr5:132873444-132873665	+	aTSS	0	0	0	0	0
ENSG00000050426.15	LETMD1	42	chr12:51060419-51060421	+	APA	0	0	0	0	0
ENSG00000050426.15	LETMD1	8	chr12:51048372-51048478	+	AD	0	0	0	0	0
ENSG00000050426.15	LETMD1	41	chr12:51060414-51060418	+	APA	0	0	0	0	0
ENSG00000106003.12	LFNG	14	chr7:2528428-2528429	+	APA	0	0	0	0	0
ENSG00000107902.13	LHPP	16	chr10:124613426-124614141	+	APA	0	0	0	0	0
ENSG00000169756.16	LIMS1	25	chr2:108687239-108687246	+	APA	0	0	0	0	0
ENSG00000248360.7	LINC00504	13	chr4:14470465-14474084	-	APA	0	0	0	0	0
ENSG00000248360.7	LINC00504	12	chr4:14474085-14474563	-	APA	0	0	0	0	0
ENSG00000263753.6	LINC00667	3	chr18:5238100-5238549	+	aTSS	0	0	0	0	0
ENSG00000263753.6	LINC00667	2	chr18:5238084-5238099	+	aTSS	0	0	0	0	0
ENSG00000215190.9	LINC00680	14	chr6:57946083-57946546	-	APA	0	0	0	0	0
ENSG00000215190.9	LINC00680	13	chr6:57946547-57947177	-	APA	0	0	0	0	0
ENSG00000249346.6	LINC01016	8	chr6:33889511-33891701	-	APA	0	0	0	0	0
ENSG00000144182.16	LIPT1	6	chr2:99162076-99162363	+	APA	0	0	0	0	0
ENSG00000139636.15	LMBR1L	1	chr12:49110899-49110900	-	aTSS	0	0	0	0	0
ENSG00000154359.12	LONRF1	7	chr8:12736765-12736797	-	AA	0	0	0	0	0
ENSG00000136141.14	LRCH1	1	chr13:46553168-46553169	+	aTSS	0	0	0	0	0
ENSG00000077454.15	LRCH4	2	chr7:100585881-100586129	-	aTSS	0	0	0	0	0
ENSG00000077454.15	LRCH4	1	chr7:100586130-100586153	-	aTSS	0	0	0	0	0
ENSG00000157193.15	LRP8	27	chr1:53246568-53247017	-	APA	0	0	0	0	0
ENSG00000157193.15	LRP8	28	chr1:53246553-53246567	-	APA	0	0	0	0	0
ENSG00000010626.14	LRRC23	14	chr12:6913891-6914071	+	APA	0	0	0	0	0
ENSG00000116212.14	LRRC42	3	chr1:53947788-53947821	+	CE	0	0	0	0	0
ENSG00000128534.7	LSM8	1	chr7:118184032-118184143	+	aTSS	0	0	0	0	0
ENSG00000128534.7	LSM8	2	chr7:118184144-118184155	+	aTSS	0	0	0	0	0
ENSG00000160285.14	LSS	10	chr21:46222630-46222662	-	AD	0	0	0	0	0
ENSG00000227507.2	LTB	9	chr6:31580555-31580623	-	APA	0	0	0	0	0
ENSG00000227507.2	LTB	8	chr6:31580624-31581163	-	APA	0	0	0	0	0
ENSG00000090006.17	LTBP4	35	chr19:40614111-40614143	+	aTSS	0	0	0	0	0
ENSG00000090006.17	LTBP4	36	chr19:40614144-40614314	+	aTSS	0	0	0	0	0
ENSG00000007392.16	LUC7L	2	chr16:229451-229451	-	aTSS	0	0	0	0	0
ENSG00000007392.16	LUC7L	3	chr16:229440-229450	-	aTSS	0	0	0	0	0
ENSG00000146963.17	LUC7L2	8	chr7:139375204-139376061	+	aTSS	0	0	0	0	0
ENSG00000150551.10	LYPD1	3	chr2:132669881-132670200	-	aTSS	0	0	0	0	0
ENSG00000150551.10	LYPD1	2	chr2:132670201-132670205	-	aTSS	0	0	0	0	0
ENSG00000143353.11	LYPLAL1	4	chr1:219173884-219173926	+	aTSS	0	0	0	0	0
ENSG00000185022.11	MAFF	8	chr22:38214420-38214750	+	APA	0	0	0	0	0
ENSG00000102316.16	MAGED2	2	chrX:54808371-54808433	+	AF	0	0	0	0	0
ENSG00000102158.19	MAGT1	18	chrX:77826364-77826366	-	APA	0	0	0	0	0
ENSG00000161021.12	MAML1	6	chr5:179773895-179773951	+	APA	0	0	0	0	0
ENSG00000126934.13	MAP2K2	17	chr19:4090324-4090708	-	APA	0	0	0	0	0
ENSG00000126934.13	MAP2K2	18	chr19:4090321-4090323	-	APA	0	0	0	0	0
ENSG00000173327.7	MAP3K11	1	chr11:65614243-65615382	-	aTSS	0	0	0	0	0
ENSG00000173327.7	MAP3K11	2	chr11:65614237-65614242	-	aTSS	0	0	0	0	0
ENSG00000006432.15	MAP3K9	21	chr14:70722526-70729650	-	APA	0	0	0	0	0
ENSG00000047849.21	MAP4	32	chr3:47850690-47850695	-	APA	0	0	0	0	0
ENSG00000180834.7	MAP6D1	6	chr3:183815876-183817061	-	APA	0	0	0	0	0
ENSG00000180834.7	MAP6D1	5	chr3:183817062-183817385	-	APA	0	0	0	0	0
ENSG00000180834.7	MAP6D1	4	chr3:183817386-183817436	-	AA	0	0	0	0	0
ENSG00000188130.13	MAPK12	13	chr22:50256935-50256964	-	CE	0	0	0	0	0
ENSG00000072518.20	MARK2	3	chr11:63839093-63839560	+	aTSS	0	0	0	0	0
ENSG00000072518.20	MARK2	2	chr11:63839005-63839092	+	aTSS	0	0	0	0	0
ENSG00000007047.14	MARK4	26	chr19:45302374-45303369	+	APA	0	0	0	0	0
ENSG00000129071.9	MBD4	3	chr3:129440010-129440029	-	aTSS	0	0	0	0	0
ENSG00000129071.9	MBD4	5	chr3:129439928-129440007	-	aTSS	0	0	0	0	0
ENSG00000166987.14	MBD6	22	chr12:57530144-57530148	+	APA	0	0	0	0	0
ENSG00000076770.14	MBNL3	19	chrX:132379203-132379203	-	APA	0	0	0	0	0
ENSG00000078070.12	MCCC1	30	chr3:183015220-183015288	-	APA	0	0	0	0	0
ENSG00000131844.15	MCCC2	2	chr5:71587297-71587329	+	aTSS	0	0	0	0	0
ENSG00000131844.15	MCCC2	1	chr5:71587288-71587296	+	aTSS	0	0	0	0	0
ENSG00000153898.12	MCOLN2	19	chr1:84925908-84926425	-	APA	0	0	0	0	0
ENSG00000085276.17	MECOM	35	chr3:169083507-169084761	-	APA	0	0	0	0	0
ENSG00000116353.15	MECR	3	chr1:29230731-29230915	-	aTSS	0	0	0	0	0
ENSG00000116353.15	MECR	2	chr1:29230916-29230924	-	aTSS	0	0	0	0	0
ENSG00000133398.3	MED10	7	chr5:6372165-6372601	-	APA	0	0	0	0	0
ENSG00000133398.3	MED10	8	chr5:6371881-6372164	-	APA	0	0	0	0	0
ENSG00000099917.17	MED15	32	chr22:20586568-20586867	+	APA	0	0	0	0	0
ENSG00000099917.17	MED15	33	chr22:20586868-20587617	+	APA	0	0	0	0	0
ENSG00000175221.14	MED16	3	chr19:893086-893193	-	aTSS	0	0	0	0	0
ENSG00000175221.14	MED16	2	chr19:893194-893216	-	aTSS	0	0	0	0	0
ENSG00000130731.15	METTL26	9	chr16:635612-635774	-	CE	0	0	0	0	0
ENSG00000174197.16	MGA	17	chr15:41739906-41740052	+	AA	0	0	0	0	0
ENSG00000197530.12	MIB2	16	chr1:1617078-1617323	+	APA	0	0	0	0	0
ENSG00000197530.12	MIB2	29	chr1:1624991-1625185	+	CE	0	0	0	0	0
ENSG00000164877.18	MICALL2	33	chr7:1435101-1435147	-	CE	0	0	0	0	0
ENSG00000204516.9	MICB	3	chr6:31498115-31498263	+	aTSS	0	0	0	0	0
ENSG00000100335.13	MIEF1	22	chr22:39516381-39518132	+	APA	0	0	0	0	0
ENSG00000100335.13	MIEF1	20	chr22:39515230-39515708	+	APA	0	0	0	0	0
ENSG00000143409.15	MINDY1	20	chr1:150997100-150997107	-	APA	0	0	0	0	0
ENSG00000143409.15	MINDY1	21	chr1:150996835-150997099	-	APA	0	0	0	0	0
ENSG00000143409.15	MINDY1	6	chr1:151006312-151006404	-	aTSS	0	0	0	0	0
ENSG00000143409.15	MINDY1	5	chr1:151006405-151006485	-	aTSS	0	0	0	0	0
ENSG00000128923.10	MINDY2	2	chr15:58771286-58771313	+	aTSS	0	0	0	0	0
ENSG00000186594.14	MIR22HG	10	chr17:1711971-1712268	-	APA	0	0	0	0	0
ENSG00000186594.14	MIR22HG	11	chr17:1711511-1711970	-	APA	0	0	0	0	0
ENSG00000172965.14	MIR4435-2HG	10	chr2:111429322-111429620	-	APA	0	0	0	0	0
ENSG00000178053.17	MLF1	20	chr3:158605193-158605392	+	APA	0	0	0	0	0
ENSG00000078403.16	MLLT10	12	chr10:21556678-21557025	+	APA	0	0	0	0	0
ENSG00000078403.16	MLLT10	13	chr10:21557026-21557182	+	APA	0	0	0	0	0
ENSG00000171843.15	MLLT3	1	chr9:20622441-20622543	-	aTSS	0	0	0	0	0
ENSG00000171843.15	MLLT3	2	chr9:20622245-20622440	-	aTSS	0	0	0	0	0
ENSG00000115648.13	MLPH	32	chr2:237553992-237553993	+	APA	0	0	0	0	0
ENSG00000198598.6	MMP17	19	chr12:131851772-131851783	+	APA	0	0	0	0	0
ENSG00000123342.15	MMP19	21	chr12:55836426-55836969	-	APA	0	0	0	0	0
ENSG00000123342.15	MMP19	22	chr12:55835433-55836425	-	APA	0	0	0	0	0
ENSG00000235989.3	MORC2-AS1	4	chr22:30924729-30926550	+	APA	0	0	0	0	0
ENSG00000235989.3	MORC2-AS1	5	chr22:30926551-30926654	+	APA	0	0	0	0	0
ENSG00000106330.11	MOSPD3	11	chr7:100615152-100615326	+	APA	0	0	0	0	0
ENSG00000106330.11	MOSPD3	12	chr7:100615327-100615384	+	APA	0	0	0	0	0
ENSG00000129255.15	MPDU1	2	chr17:7583647-7583820	+	aTSS	0	0	0	0	0
ENSG00000008382.15	MPND	19	chr19:4360069-4360081	+	APA	0	0	0	0	0
ENSG00000008382.15	MPND	20	chr19:4360082-4360086	+	APA	0	0	0	0	0
ENSG00000105926.15	MPP6	17	chr7:24689541-24694193	+	APA	0	0	0	0	0
ENSG00000105926.15	MPP6	16	chr7:24687438-24689540	+	APA	0	0	0	0	0
ENSG00000150054.18	MPP7	26	chr10:28050993-28051167	-	APA	0	0	0	0	0
ENSG00000154889.16	MPPE1	6	chr18:11908296-11908301	-	aTSS	0	0	0	0	0
ENSG00000128309.16	MPST	9	chr22:37029216-37029801	+	APA	0	0	0	0	0
ENSG00000128309.16	MPST	10	chr22:37029802-37029812	+	APA	0	0	0	0	0
ENSG00000158186.12	MRAS	14	chr3:138403132-138403186	+	APA	0	0	0	0	0
ENSG00000171861.10	MRM3	3	chr17:782367-782599	+	aTSS	0	0	0	0	0
ENSG00000112651.11	MRPL2	2	chr6:43059435-43059438	-	aTSS	0	0	0	0	0
ENSG00000112651.11	MRPL2	4	chr6:43059417-43059421	-	aTSS	0	0	0	0	0
ENSG00000112651.11	MRPL2	3	chr6:43059422-43059434	-	aTSS	0	0	0	0	0
ENSG00000198015.12	MRPL42	16	chr12:93502622-93502661	+	APA	0	0	0	0	0
ENSG00000198015.12	MRPL42	15	chr12:93501905-93502621	+	APA	0	0	0	0	0
ENSG00000172590.18	MRPL52	6	chr14:22829914-22829920	+	aTSS	0	0	0	0	0
ENSG00000181991.15	MRPS11	20	chr15:88478252-88478259	+	APA	0	0	0	0	0
ENSG00000204568.11	MRPS18B	1	chr6:30617709-30617842	+	aTSS	0	0	0	0	0
ENSG00000204568.11	MRPS18B	2	chr6:30617843-30617851	+	aTSS	0	0	0	0	0
ENSG00000143033.17	MTF2	3	chr1:93079310-93079310	+	aTSS	0	0	0	0	0
ENSG00000100714.15	MTHFD1	1	chr14:64388031-64388239	+	aTSS	0	0	0	0	0
ENSG00000100714.15	MTHFD1	2	chr14:64388240-64388310	+	aTSS	0	0	0	0	0
ENSG00000163719.19	MTMR14	30	chr3:9702217-9702387	+	APA	0	0	0	0	0
ENSG00000104643.9	MTMR9	13	chr8:11322625-11323057	+	APA	0	0	0	0	0
ENSG00000135297.15	MTO1	35	chr6:73501051-73501096	+	APA	0	0	0	0	0
ENSG00000170873.18	MTSS1	34	chr8:124550976-124552799	-	APA	0	0	0	0	0
ENSG00000170873.18	MTSS1	35	chr8:124550790-124550975	-	APA	0	0	0	0	0
ENSG00000170873.18	MTSS1	33	chr8:124552800-124552812	-	APA	0	0	0	0	0
ENSG00000132781.17	MUTYH	14	chr1:45333498-45333561	-	AA	0	0	0	0	0
ENSG00000132781.17	MUTYH	13	chr1:45333562-45333564	-	AA	0	0	0	0	0
ENSG00000141971.12	MVB12A	1	chr19:17419081-17420046	+	aTSS	0	0	0	0	0
ENSG00000179820.15	MYADM	7	chr19:53869690-53869753	+	AA	0	0	0	0	0
ENSG00000185697.16	MYBL1	2	chr8:66612908-66613249	-	aTSS	0	0	0	0	0
ENSG00000185697.16	MYBL1	1	chr8:66613250-66614247	-	aTSS	0	0	0	0	0
ENSG00000172936.12	MYD88	2	chr3:38138552-38138650	+	aTSS	0	0	0	0	0
ENSG00000085274.15	MYNN	16	chr3:169787503-169787544	+	APA	0	0	0	0	0
ENSG00000085274.15	MYNN	15	chr3:169786416-169787502	+	APA	0	0	0	0	0
ENSG00000167306.19	MYO5B	41	chr18:49826290-49826623	-	APA	0	0	0	0	0
ENSG00000167306.19	MYO5B	42	chr18:49826260-49826289	-	APA	0	0	0	0	0
ENSG00000138119.16	MYOF	1	chr10:93482195-93482317	-	aTSS	0	0	0	0	0
ENSG00000138119.16	MYOF	2	chr10:93482107-93482194	-	aTSS	0	0	0	0	0
ENSG00000162601.9	MYSM1	12	chr1:58689038-58689116	-	CE	0	0	0	0	0
ENSG00000172766.18	NAA16	29	chr13:41375813-41377030	+	APA	0	0	0	0	0
ENSG00000172766.18	NAA16	28	chr13:41375405-41375812	+	APA	0	0	0	0	0
ENSG00000110583.12	NAA40	17	chr11:63954676-63954717	+	APA	0	0	0	0	0
ENSG00000196531.10	NACA	32	chr12:56712435-56712439	-	APA	0	0	0	0	0
ENSG00000196531.10	NACA	31	chr12:56712440-56712503	-	APA	0	0	0	0	0
ENSG00000152620.12	NADK2	19	chr5:36195144-36195282	-	APA	0	0	0	0	0
ENSG00000095380.10	NANS	1	chr9:98056739-98056769	+	aTSS	0	0	0	0	0
ENSG00000095380.10	NANS	2	chr9:98056770-98056940	+	aTSS	0	0	0	0	0
ENSG00000205531.12	NAP1L4	26	chr11:2944431-2944436	-	APA	0	0	0	0	0
ENSG00000132780.16	NASP	29	chr1:45618061-45618244	+	APA	0	0	0	0	0
ENSG00000151779.12	NBAS	56	chr2:15178988-15179116	-	CE	0	0	0	0	0
ENSG00000160796.16	NBEAL2	67	chr3:47009219-47009548	+	APA	0	0	0	0	0
ENSG00000160796.16	NBEAL2	69	chr3:47009557-47009703	+	APA	0	0	0	0	0
ENSG00000263956.6	NBPF11	9	chr1:148127141-148127288	-	CE	0	0	0	0	0
ENSG00000142794.18	NBPF3	27	chr1:21483413-21483467	+	APA	0	0	0	0	0
ENSG00000142794.18	NBPF3	28	chr1:21483468-21484900	+	APA	0	0	0	0	0
ENSG00000269713.7	NBPF9	9	chr1:149081965-149082174	-	CE	0	0	0	0	0
ENSG00000104490.17	NCALD	17	chr8:101686727-101687894	-	APA	0	0	0	0	0
ENSG00000104490.17	NCALD	15	chr8:101688105-101688477	-	APA	0	0	0	0	0
ENSG00000151503.12	NCAPD3	45	chr11:134152847-134153052	-	APA	0	0	0	0	0
ENSG00000158092.6	NCK1	3	chr3:136862320-136862353	+	AD	0	0	0	0	0
ENSG00000213672.7	NCKIPSD	6	chr3:48682136-48682156	-	AA	0	0	0	0	0
ENSG00000196498.13	NCOR2	26	chr12:124374413-124374463	-	CE	0	0	0	0	0
ENSG00000188566.13	NDOR1	3	chr9:137205750-137205777	+	aTSS	0	0	0	0	0
ENSG00000165795.23	NDRG2	67	chr14:21016838-21016850	-	APA	0	0	0	0	0
ENSG00000103034.14	NDRG4	36	chr16:58511671-58511735	+	APA	0	0	0	0	0
ENSG00000137806.8	NDUFAF1	2	chr15:41402443-41402444	-	aTSS	0	0	0	0	0
ENSG00000183648.9	NDUFB1	1	chr14:92121810-92121917	-	aTSS	0	0	0	0	0
ENSG00000183648.9	NDUFB1	2	chr14:92121728-92121809	-	aTSS	0	0	0	0	0
ENSG00000183648.9	NDUFB1	8	chr14:92116126-92116229	-	APA	0	0	0	0	0
ENSG00000151366.12	NDUFC2	11	chr11:78068304-78068348	-	APA	0	0	0	0	0
ENSG00000089818.17	NECAP1	18	chr12:8097731-8097769	+	APA	0	0	0	0	0
ENSG00000177707.10	NECTIN3	10	chr3:111133661-111133990	+	APA	0	0	0	0	0
ENSG00000137601.16	NEK1	1	chr4:169612628-169612629	-	aTSS	0	0	0	0	0
ENSG00000137601.16	NEK1	2	chr4:169612613-169612627	-	aTSS	0	0	0	0	0
ENSG00000119408.16	NEK6	4	chr9:124258251-124258361	+	AF	0	0	0	0	0
ENSG00000166881.9	NEMP1	1	chr12:57078764-57078769	-	aTSS	0	0	0	0	0
ENSG00000072736.18	NFATC3	26	chr16:68226350-68226471	+	APA	0	0	0	0	0
ENSG00000162599.15	NFIA	18	chr1:61455303-61455562	+	APA	0	0	0	0	0
ENSG00000141905.18	NFIC	18	chr19:3462901-3462907	+	APA	0	0	0	0	0
ENSG00000141905.18	NFIC	16	chr19:3456550-3456635	+	CE	0	0	0	0	0
ENSG00000104825.16	NFKBIB	11	chr19:38908731-38908886	+	APA	0	0	0	0	0
ENSG00000104825.16	NFKBIB	12	chr19:38908887-38908893	+	APA	0	0	0	0	0
ENSG00000204498.10	NFKBIL1	1	chr6:31547581-31547612	+	aTSS	0	0	0	0	0
ENSG00000145912.8	NHP2	12	chr5:178149460-178149481	-	APA	0	0	0	0	0
ENSG00000145912.8	NHP2	11	chr5:178149482-178149838	-	APA	0	0	0	0	0
ENSG00000001461.16	NIPAL3	4	chr1:24415813-24415904	+	aTSS	0	0	0	0	0
ENSG00000001461.16	NIPAL3	3	chr1:24415812-24415812	+	aTSS	0	0	0	0	0
ENSG00000114857.17	NKTR	35	chr3:42637001-42637035	+	APA	0	0	0	0	0
ENSG00000213225.7	NOC2LP1	3	chr2:130231614-130232106	+	APA	0	0	0	0	0
ENSG00000213225.7	NOC2LP1	2	chr2:130231355-130231613	+	APA	0	0	0	0	0
ENSG00000115761.15	NOL10	2	chr2:10689968-10689972	-	aTSS	0	0	0	0	0
ENSG00000273899.4	NOL12	2	chr22:37686346-37686359	+	aTSS	0	0	0	0	0
ENSG00000273899.4	NOL12	1	chr22:37686323-37686345	+	aTSS	0	0	0	0	0
ENSG00000142546.13	NOSIP	3	chr19:49580515-49580535	-	aTSS	0	0	0	0	0
ENSG00000142546.13	NOSIP	2	chr19:49580536-49580555	-	aTSS	0	0	0	0	0
ENSG00000131697.17	NPHP4	22	chr1:5890868-5891028	-	CE	0	0	0	0	0
ENSG00000107833.10	NPM3	7	chr10:101781332-101781632	-	APA	0	0	0	0	0
ENSG00000107833.10	NPM3	8	chr10:101781325-101781331	-	APA	0	0	0	0	0
ENSG00000131408.13	NR1H2	8	chr19:50376469-50376472	+	aTSS	0	0	0	0	0
ENSG00000177463.15	NR2C2	22	chr3:15043338-15043349	+	APA	0	0	0	0	0
ENSG00000177463.15	NR2C2	23	chr3:15043350-15049273	+	APA	0	0	0	0	0
ENSG00000129535.12	NRL	11	chr14:24080877-24080999	-	APA	0	0	0	0	0
ENSG00000137404.14	NRM	6	chr6:30690975-30690976	-	aTSS	0	0	0	0	0
ENSG00000109685.17	NSD2	46	chr4:1978915-1978915	+	APA	0	0	0	0	0
ENSG00000109685.17	NSD2	44	chr4:1978638-1978902	+	APA	0	0	0	0	0
ENSG00000147548.16	NSD3	36	chr8:38269697-38275022	-	APA	0	0	0	0	0
ENSG00000147548.16	NSD3	2	chr8:38381847-38382245	-	aTSS	0	0	0	0	0
ENSG00000147548.16	NSD3	3	chr8:38381799-38381846	-	aTSS	0	0	0	0	0
ENSG00000106133.17	NSUN5P2	18	chr7:72948485-72948597	-	APA	0	0	0	0	0
ENSG00000106133.17	NSUN5P2	21	chr7:72947581-72948292	-	APA	0	0	0	0	0
ENSG00000106133.17	NSUN5P2	8	chr7:72953326-72953430	-	CE	0	0	0	0	0
ENSG00000148335.14	NTMT1	9	chr9:129634222-129634306	+	AD	0	0	0	0	0
ENSG00000135778.11	NTPCR	11	chr1:232978652-232978722	+	APA	0	0	0	0	0
ENSG00000135778.11	NTPCR	12	chr1:232978723-232978751	+	APA	0	0	0	0	0
ENSG00000112874.9	NUDT12	1	chr5:103562791-103562793	-	aTSS	0	0	0	0	0
ENSG00000112874.9	NUDT12	3	chr5:103562703-103562789	-	aTSS	0	0	0	0	0
ENSG00000133961.19	NUMB	32	chr14:73275218-73275672	-	APA	0	0	0	0	0
ENSG00000126883.16	NUP214	53	chr9:131233702-131233703	+	APA	0	0	0	0	0
ENSG00000126883.16	NUP214	52	chr9:131233454-131233701	+	APA	0	0	0	0	0
ENSG00000093000.18	NUP50	2	chr22:45163986-45163996	+	aTSS	0	0	0	0	0
ENSG00000093000.18	NUP50	1	chr22:45163841-45163985	+	aTSS	0	0	0	0	0
ENSG00000143748.17	NVL	6	chr1:224326391-224326464	-	CE	0	0	0	0	0
ENSG00000046651.14	OFD1	30	chrX:13769174-13769311	+	APA	0	0	0	0	0
ENSG00000046651.14	OFD1	29	chrX:13769066-13769173	+	APA	0	0	0	0	0
ENSG00000111325.16	OGFOD2	33	chr12:122979083-122979438	+	APA	0	0	0	0	0
ENSG00000111325.16	OGFOD2	34	chr12:122979439-122979533	+	APA	0	0	0	0	0
ENSG00000138430.15	OLA1	18	chr2:174075008-174075009	-	APA	0	0	0	0	0
ENSG00000138430.15	OLA1	17	chr2:174075010-174075189	-	APA	0	0	0	0	0
ENSG00000149716.12	ORAOV1	5	chr11:69675323-69675323	-	aTSS	0	0	0	0	0
ENSG00000149716.12	ORAOV1	7	chr11:69675248-69675311	-	aTSS	0	0	0	0	0
ENSG00000135506.15	OS9	1	chr12:57693955-57694022	+	aTSS	0	0	0	0	0
ENSG00000092094.10	OSGEP	2	chr14:20454569-20455089	-	aTSS	0	0	0	0	0
ENSG00000092094.10	OSGEP	1	chr14:20455090-20455105	-	aTSS	0	0	0	0	0
ENSG00000083720.12	OXCT1	23	chr5:41731581-41731738	-	APA	0	0	0	0	0
ENSG00000175591.11	P2RY2	8	chr11:73235935-73236352	+	APA	0	0	0	0	0
ENSG00000100266.18	PACSIN2	16	chr22:42870930-42871469	-	APA	0	0	0	0	0
ENSG00000158006.13	PAFAH2	13	chr1:25960770-25962083	-	APA	0	0	0	0	0
ENSG00000158006.13	PAFAH2	14	chr1:25959767-25960769	-	APA	0	0	0	0	0
ENSG00000110218.8	PANX1	7	chr11:94180802-94181966	+	APA	0	0	0	0	0
ENSG00000115421.12	PAPOLG	11	chr2:60771519-60771630	+	CE	0	0	0	0	0
ENSG00000160781.15	PAQR6	17	chr1:156244790-156244911	-	AA	0	0	0	0	0
ENSG00000148498.15	PARD3	22	chr10:34337275-34337277	-	AD	0	0	0	0	0
ENSG00000227345.8	PARG	6	chr10:49935076-49935142	-	CE	0	0	0	0	0
ENSG00000059378.12	PARP12	15	chr7:140023749-140024885	-	APA	0	0	0	0	0
ENSG00000059378.12	PARP12	16	chr7:140023744-140023748	-	APA	0	0	0	0	0
ENSG00000138496.16	PARP9	19	chr3:122528005-122528743	-	APA	0	0	0	0	0
ENSG00000166889.13	PATL1	7	chr11:59655956-59656045	-	CE	0	0	0	0	0
ENSG00000189223.14	PAX8-AS1	13	chr2:113237595-113238089	+	aTSS	0	0	0	0	0
ENSG00000189223.14	PAX8-AS1	12	chr2:113237534-113237594	+	aTSS	0	0	0	0	0
ENSG00000159086.14	PAXBP1	30	chr21:32733900-32734819	-	APA	0	0	0	0	0
ENSG00000238197.5	PAXBP1-AS1	1	chr21:32728115-32728138	+	aTSS	0	0	0	0	0
ENSG00000238197.5	PAXBP1-AS1	2	chr21:32728139-32730661	+	aTSS	0	0	0	0	0
ENSG00000251664.3	PCDHA12	2	chr5:140875473-140877839	+	aTSS	0	0	0	0	0
ENSG00000251664.3	PCDHA12	1	chr5:140875302-140875472	+	aTSS	0	0	0	0	0
ENSG00000255408.3	PCDHA3	1	chr5:140801028-140801197	+	aTSS	0	0	0	0	0
ENSG00000255408.3	PCDHA3	2	chr5:140801198-140803591	+	aTSS	0	0	0	0	0
ENSG00000165494.11	PCF11	2	chr11:83157127-83157142	+	aTSS	0	0	0	0	0
ENSG00000165494.11	PCF11	1	chr11:83156988-83157126	+	aTSS	0	0	0	0	0
ENSG00000078674.17	PCM1	59	chr8:18027637-18027747	+	APA	0	0	0	0	0
ENSG00000078674.17	PCM1	3	chr8:17922999-17923009	+	aTSS	0	0	0	0	0
ENSG00000168300.13	PCMTD1	13	chr8:51820340-51820718	-	APA	0	0	0	0	0
ENSG00000168300.13	PCMTD1	2	chr8:51899025-51899036	-	aTSS	0	0	0	0	0
ENSG00000203880.11	PCMTD2	11	chr20:64275654-64276230	+	APA	0	0	0	0	0
ENSG00000203880.11	PCMTD2	10	chr20:64274843-64275653	+	APA	0	0	0	0	0
ENSG00000126773.12	PCNX4	3	chr14:60107586-60111157	+	AL	0	0	0	0	0
ENSG00000161217.11	PCYT1A	19	chr3:196238551-196238790	-	APA	0	0	0	0	0
ENSG00000152270.8	PDE3B	3	chr11:14644260-14645053	+	aTSS	0	0	0	0	0
ENSG00000065989.15	PDE4A	25	chr19:10467622-10467649	+	APA	0	0	0	0	0
ENSG00000143870.12	PDIA6	21	chr2:10783391-10783392	-	APA	0	0	0	0	0
ENSG00000090857.13	PDPR	31	chr16:70157235-70158315	+	APA	0	0	0	0	0
ENSG00000127980.15	PEX1	39	chr7:92487290-92487296	-	APA	0	0	0	0	0
ENSG00000127980.15	PEX1	37	chr7:92487457-92487541	-	APA	0	0	0	0	0
ENSG00000162735.18	PEX19	2	chr1:160285142-160285146	-	aTSS	0	0	0	0	0
ENSG00000162735.18	PEX19	1	chr1:160285147-160285154	-	aTSS	0	0	0	0	0
ENSG00000215193.12	PEX26	3	chr22:18078048-18078295	+	RI	0	0	0	0	0
ENSG00000124587.13	PEX6	1	chr6:42979151-42979220	-	aTSS	0	0	0	0	0
ENSG00000113068.9	PFDN1	12	chr5:140245125-140245346	-	APA	0	0	0	0	0
ENSG00000113068.9	PFDN1	13	chr5:140245087-140245124	-	APA	0	0	0	0	0
ENSG00000123349.13	PFDN5	23	chr12:53299344-53299445	+	APA	0	0	0	0	0
ENSG00000123836.14	PFKFB2	23	chr1:207079676-207081024	+	APA	0	0	0	0	0
ENSG00000170525.19	PFKFB3	24	chr10:6233091-6233368	+	APA	0	0	0	0	0
ENSG00000070087.13	PFN2	23	chr3:149964913-149964934	-	APA	0	0	0	0	0
ENSG00000130517.13	PGPEP1	16	chr19:18364219-18364342	+	APA	0	0	0	0	0
ENSG00000130517.13	PGPEP1	14	chr19:18363431-18363998	+	APA	0	0	0	0	0
ENSG00000130517.13	PGPEP1	5	chr19:18340614-18340715	+	aTSS	0	0	0	0	0
ENSG00000054148.17	PHPT1	9	chr9:136851023-136851027	+	APA	0	0	0	0	0
ENSG00000143393.16	PI4KB	1	chr1:151327658-151327715	-	aTSS	0	0	0	0	0
ENSG00000143393.16	PI4KB	2	chr1:151327412-151327657	-	aTSS	0	0	0	0	0
ENSG00000131788.15	PIAS3	2	chr1:145859665-145859779	-	aTSS	0	0	0	0	0
ENSG00000131788.15	PIAS3	1	chr1:145859780-145859836	-	aTSS	0	0	0	0	0
ENSG00000174227.15	PIGG	34	chr4:532114-533631	+	aTSS	0	0	0	0	0
ENSG00000142892.14	PIGK	2	chr1:77219427-77219429	-	aTSS	0	0	0	0	0
ENSG00000142892.14	PIGK	1	chr1:77219430-77219430	-	aTSS	0	0	0	0	0
ENSG00000197563.10	PIGN	39	chr18:62044549-62045341	-	APA	0	0	0	0	0
ENSG00000100100.12	PIK3IP1	10	chr22:31289315-31289393	-	CE	0	0	0	0	0
ENSG00000171033.12	PKIA	6	chr8:78601742-78602098	+	APA	0	0	0	0	0
ENSG00000057294.14	PKP2	25	chr12:32790854-32791942	-	APA	0	0	0	0	0
ENSG00000057294.14	PKP2	1	chr12:32896757-32896840	-	aTSS	0	0	0	0	0
ENSG00000166289.5	PLEKHF1	7	chr19:29674844-29675457	+	APA	0	0	0	0	0
ENSG00000090924.14	PLEKHG2	1	chr19:39412585-39413308	+	aTSS	0	0	0	0	0
ENSG00000054690.13	PLEKHH1	42	chr14:67587301-67587548	+	APA	0	0	0	0	0
ENSG00000054690.13	PLEKHH1	43	chr14:67587549-67587681	+	APA	0	0	0	0	0
ENSG00000120756.12	PLS1	20	chr3:142711872-142712055	+	APA	0	0	0	0	0
ENSG00000004399.12	PLXND1	50	chr3:129555214-129555217	-	APA	0	0	0	0	0
ENSG00000185664.14	PMEL	17	chr12:55957109-55957258	-	APA	0	0	0	0	0
ENSG00000140464.19	PML	5	chr15:73994733-73994743	+	aTSS	0	0	0	0	0
ENSG00000032444.15	PNPLA6	11	chr19:7535789-7535932	+	AA	0	0	0	0	0
ENSG00000164087.7	POC1A	16	chr3:52075253-52075285	-	APA	0	0	0	0	0
ENSG00000139323.13	POC1B	23	chr12:89419718-89420786	-	APA	0	0	0	0	0
ENSG00000152359.14	POC5	2	chr5:75717431-75717435	-	aTSS	0	0	0	0	0
ENSG00000152359.14	POC5	1	chr5:75717436-75717481	-	aTSS	0	0	0	0	0
ENSG00000101346.13	POFUT1	10	chr20:32234473-32234568	+	APA	0	0	0	0	0
ENSG00000175482.8	POLD4	9	chr11:67353303-67353363	-	AD	0	0	0	0	0
ENSG00000186184.16	POLR1D	1	chr13:27620758-27620946	+	aTSS	0	0	0	0	0
ENSG00000186184.16	POLR1D	2	chr13:27620947-27621140	+	aTSS	0	0	0	0	0
ENSG00000130714.15	POMT1	5	chr9:131502959-131502983	+	aTSS	0	0	0	0	0
ENSG00000130714.15	POMT1	2	chr9:131502918-131502924	+	aTSS	0	0	0	0	0
ENSG00000243207.6	PPAN-P2RY11	16	chr19:10114739-10114780	+	APA	0	0	0	0	0
ENSG00000243207.6	PPAN-P2RY11	15	chr19:10113633-10114738	+	APA	0	0	0	0	0
ENSG00000155846.16	PPARGC1B	20	chr5:149847563-149847627	+	APA	0	0	0	0	0
ENSG00000155846.16	PPARGC1B	23	chr5:149847719-149847757	+	APA	0	0	0	0	0
ENSG00000134283.17	PPHLN1	29	chr12:42441544-42441950	+	APA	0	0	0	0	0
ENSG00000100023.18	PPIL2	39	chr22:21696885-21697866	+	APA	0	0	0	0	0
ENSG00000213889.10	PPM1N	10	chr19:45502311-45502342	+	APA	0	0	0	0	0
ENSG00000213889.10	PPM1N	9	chr19:45502017-45502310	+	APA	0	0	0	0	0
ENSG00000160972.9	PPP1R16A	16	chr8:144500392-144500486	+	RI	0	0	0	0	0
ENSG00000175470.18	PPP2R2D	18	chr10:131956243-131956555	+	APA	0	0	0	0	0
ENSG00000175470.18	PPP2R2D	17	chr10:131955684-131956242	+	APA	0	0	0	0	0
ENSG00000078304.19	PPP2R5C	9	chr14:101809866-101809894	+	aTSS	0	0	0	0	0
ENSG00000078304.19	PPP2R5C	8	chr14:101809835-101809865	+	aTSS	0	0	0	0	0
ENSG00000154001.13	PPP2R5E	2	chr14:63543355-63543373	-	aTSS	0	0	0	0	0
ENSG00000154001.13	PPP2R5E	3	chr14:63543299-63543354	-	aTSS	0	0	0	0	0
ENSG00000275052.4	PPP4R3B	4	chr2:55617589-55617608	-	aTSS	0	0	0	0	0
ENSG00000110075.14	PPP6R3	43	chr11:68614576-68614592	+	APA	0	0	0	0	0
ENSG00000221988.12	PPT2	2	chr6:32153999-32154094	+	aTSS	0	0	0	0	0
ENSG00000164306.10	PRIMPOL	16	chr4:184682248-184682336	+	CE	0	0	0	0	0
ENSG00000164306.10	PRIMPOL	18	chr4:184685412-184685498	+	CE	0	0	0	0	0
ENSG00000164306.10	PRIMPOL	24	chr4:184694522-184694758	+	APA	0	0	0	0	0
ENSG00000132356.11	PRKAA1	19	chr5:40762770-40763022	-	APA	0	0	0	0	0
ENSG00000163558.12	PRKCI	24	chr3:170303040-170303165	+	APA	0	0	0	0	0
ENSG00000067606.16	PRKCZ	32	chr1:2185117-2185190	+	APA	0	0	0	0	0
ENSG00000105287.12	PRKD2	31	chr19:46674508-46674735	-	APA	0	0	0	0	0
ENSG00000105287.12	PRKD2	32	chr19:46674320-46674507	-	APA	0	0	0	0	0
ENSG00000185532.15	PRKG1	22	chr10:52294177-52298350	+	APA	0	0	0	0	0
ENSG00000185532.15	PRKG1	21	chr10:52293802-52294176	+	APA	0	0	0	0	0
ENSG00000180228.12	PRKRA	21	chr2:178431415-178431653	-	APA	0	0	0	0	0
ENSG00000160310.17	PRMT2	29	chr21:46664295-46664473	+	APA	0	0	0	0	0
ENSG00000132600.16	PRMT7	4	chr16:68312042-68312176	+	CE	0	0	0	0	0
ENSG00000185246.17	PRPF39	1	chr14:45084099-45084117	+	aTSS	0	0	0	0	0
ENSG00000112739.16	PRPF4B	30	chr6:4062557-4062633	+	CE	0	0	0	0	0
ENSG00000101911.12	PRPS2	3	chrX:12791488-12791619	+	aTSS	0	0	0	0	0
ENSG00000112812.15	PRSS16	20	chr6:27255869-27256453	+	APA	0	0	0	0	0
ENSG00000125637.15	PSD4	29	chr2:113201567-113202912	+	APA	0	0	0	0	0
ENSG00000125637.15	PSD4	22	chr2:113197747-113197749	+	AA	0	0	0	0	0
ENSG00000205220.11	PSMB10	17	chr16:67934502-67934505	-	APA	0	0	0	0	0
ENSG00000205220.11	PSMB10	16	chr16:67934506-67934671	-	APA	0	0	0	0	0
ENSG00000100519.11	PSMC6	33	chr14:52727992-52727995	+	APA	0	0	0	0	0
ENSG00000100519.11	PSMC6	32	chr14:52727991-52727991	+	APA	0	0	0	0	0
ENSG00000115233.11	PSMD14	16	chr2:161411302-161411715	+	APA	0	0	0	0	0
ENSG00000115233.11	PSMD14	17	chr2:161411716-161411717	+	APA	0	0	0	0	0
ENSG00000175166.16	PSMD2	1	chr3:184298709-184299238	+	aTSS	0	0	0	0	0
ENSG00000175166.16	PSMD2	2	chr3:184299239-184299250	+	aTSS	0	0	0	0	0
ENSG00000095261.13	PSMD5	3	chr9:120842883-120842911	-	aTSS	0	0	0	0	0
ENSG00000095261.13	PSMD5	2	chr9:120842912-120842951	-	aTSS	0	0	0	0	0
ENSG00000226752.9	PSMD5-AS1	2	chr9:120843100-120843439	+	aTSS	0	0	0	0	0
ENSG00000226752.9	PSMD5-AS1	1	chr9:120842996-120843099	+	aTSS	0	0	0	0	0
ENSG00000110801.13	PSMD9	20	chr12:121916644-121916644	+	APA	0	0	0	0	0
ENSG00000110801.13	PSMD9	2	chr12:121888732-121888761	+	aTSS	0	0	0	0	0
ENSG00000068878.14	PSME4	52	chr2:53864870-53865573	-	APA	0	0	0	0	0
ENSG00000068878.14	PSME4	53	chr2:53864861-53864869	-	APA	0	0	0	0	0
ENSG00000158079.14	PTPDC1	14	chr9:94107828-94107912	+	APA	0	0	0	0	0
ENSG00000158079.14	PTPDC1	16	chr9:94109853-94109854	+	APA	0	0	0	0	0
ENSG00000158079.14	PTPDC1	15	chr9:94107913-94109852	+	APA	0	0	0	0	0
ENSG00000152894.14	PTPRK	1	chr6:128520600-128520674	-	aTSS	0	0	0	0	0
ENSG00000060656.19	PTPRU	27	chr1:29311545-29311553	+	AD	0	0	0	0	0
ENSG00000170234.12	PWWP2A	9	chr5:160077844-160077932	-	APA	0	0	0	0	0
ENSG00000168297.15	PXK	30	chr3:58425152-58426019	+	APA	0	0	0	0	0
ENSG00000168297.15	PXK	29	chr3:58425059-58425151	+	APA	0	0	0	0	0
ENSG00000101417.11	PXMP4	7	chr20:33707489-33707969	-	APA	0	0	0	0	0
ENSG00000101417.11	PXMP4	8	chr20:33707269-33707488	-	APA	0	0	0	0	0
ENSG00000143811.18	PYCR2	2	chr1:225924044-225924259	-	aTSS	0	0	0	0	0
ENSG00000143811.18	PYCR2	1	chr1:225924260-225924278	-	aTSS	0	0	0	0	0
ENSG00000169228.13	RAB24	2	chr5:177303709-177303710	-	aTSS	0	0	0	0	0
ENSG00000169228.13	RAB24	5	chr5:177303662-177303681	-	aTSS	0	0	0	0	0
ENSG00000069974.15	RAB27A	12	chr15:55205349-55205352	-	APA	0	0	0	0	0
ENSG00000137502.9	RAB30	1	chr11:83071867-83071923	-	aTSS	0	0	0	0	0
ENSG00000029725.16	RABEP1	3	chr17:5282487-5282520	+	aTSS	0	0	0	0	0
ENSG00000029725.16	RABEP1	2	chr17:5282322-5282486	+	aTSS	0	0	0	0	0
ENSG00000204764.13	RANBP17	51	chr5:171298762-171298858	+	APA	0	0	0	0	0
ENSG00000204764.13	RANBP17	53	chr5:171299178-171300015	+	APA	0	0	0	0	0
ENSG00000107263.18	RAPGEF1	27	chr9:131576770-131576777	-	APA	0	0	0	0	0
ENSG00000099849.14	RASSF7	15	chr11:564013-564018	+	APA	0	0	0	0	0
ENSG00000099849.14	RASSF7	14	chr11:563558-564012	+	APA	0	0	0	0	0
ENSG00000171174.13	RBKS	5	chr2:27848034-27848097	-	CE	0	0	0	0	0
ENSG00000112183.14	RBM24	10	chr6:17292764-17293023	+	APA	0	0	0	0	0
ENSG00000112183.14	RBM24	12	chr6:17293031-17293866	+	APA	0	0	0	0	0
ENSG00000112183.14	RBM24	11	chr6:17293024-17293030	+	APA	0	0	0	0	0
ENSG00000131051.22	RBM39	51	chr20:35704377-35704399	-	APA	0	0	0	0	0
ENSG00000166965.12	RCCD1	17	chr15:90962223-90962342	+	APA	0	0	0	0	0
ENSG00000117625.13	RCOR3	4	chr1:211259433-211259552	+	aTSS	0	0	0	0	0
ENSG00000117625.13	RCOR3	5	chr1:211259553-211259605	+	aTSS	0	0	0	0	0
ENSG00000132563.15	REEP2	20	chr5:138445724-138445798	+	APA	0	0	0	0	0
ENSG00000042445.13	RETSAT	7	chr2:85350892-85351016	-	aTSS	0	0	0	0	0
ENSG00000042445.13	RETSAT	8	chr2:85350780-85350891	-	aTSS	0	0	0	0	0
ENSG00000076043.9	REXO2	3	chr11:114439471-114439483	+	aTSS	0	0	0	0	0
ENSG00000076043.9	REXO2	4	chr11:114439484-114439487	+	aTSS	0	0	0	0	0
ENSG00000171700.13	RGS19	4	chr20:64076857-64076954	-	CE	0	0	0	0	0
ENSG00000138835.22	RGS3	28	chr9:113541320-113541594	+	APA	0	0	0	0	0
ENSG00000005486.16	RHBDD2	13	chr7:75888885-75888921	+	APA	0	0	0	0	0
ENSG00000100263.13	RHBDD3	1	chr22:29267961-29267978	-	aTSS	0	0	0	0	0
ENSG00000100263.13	RHBDD3	2	chr22:29267748-29267960	-	aTSS	0	0	0	0	0
ENSG00000132677.12	RHBG	18	chr1:156385149-156385213	+	APA	0	0	0	0	0
ENSG00000167705.11	RILP	11	chr17:1646150-1646192	-	APA	0	0	0	0	0
ENSG00000167705.11	RILP	10	chr17:1646193-1646619	-	APA	0	0	0	0	0
ENSG00000167705.11	RILP	9	chr17:1646906-1646989	-	CE	0	0	0	0	0
ENSG00000101098.12	RIMS4	9	chr20:44751808-44755910	-	APA	0	0	0	0	0
ENSG00000174791.10	RIN1	22	chr11:66332590-66332752	-	APA	0	0	0	0	0
ENSG00000170854.17	RIOX2	27	chr3:97944351-97944405	-	APA	0	0	0	0	0
ENSG00000139405.15	RITA1	3	chr12:113186185-113186192	+	AA	0	0	0	0	0
ENSG00000145916.18	RMND5B	25	chr5:178148567-178148568	+	APA	0	0	0	0	0
ENSG00000234171.2	RNASEH1-AS1	1	chr2:3558492-3558577	+	aTSS	0	0	0	0	0
ENSG00000172922.8	RNASEH2C	11	chr11:65719721-65719809	-	APA	0	0	0	0	0
ENSG00000172602.9	RND1	8	chr12:48857147-48858096	-	APA	0	0	0	0	0
ENSG00000172602.9	RND1	7	chr12:48858097-48858241	-	APA	0	0	0	0	0
ENSG00000070423.17	RNF126	19	chr19:647526-647529	-	APA	0	0	0	0	0
ENSG00000141622.13	RNF165	12	chr18:46456519-46460820	+	APA	0	0	0	0	0
ENSG00000141622.13	RNF165	13	chr18:46460821-46463140	+	APA	0	0	0	0	0
ENSG00000158286.12	RNF207	6	chr1:6207565-6208307	+	APA	0	0	0	0	0
ENSG00000158286.12	RNF207	5	chr1:6207379-6207564	+	APA	0	0	0	0	0
ENSG00000137075.17	RNF38	15	chr9:36339581-36339814	-	APA	0	0	0	0	0
ENSG00000137075.17	RNF38	16	chr9:36336396-36339580	-	APA	0	0	0	0	0
ENSG00000146083.11	RNF44	22	chr5:176526697-176528938	-	APA	0	0	0	0	0
ENSG00000101654.17	RNMT	23	chr18:13762039-13762344	+	APA	0	0	0	0	0
ENSG00000149489.8	ROM1	4	chr11:62614621-62615100	+	APA	0	0	0	0	0
ENSG00000181031.15	RPH3AL	13	chr17:213645-213923	-	APA	0	0	0	0	0
ENSG00000181031.15	RPH3AL	15	chr17:212502-213323	-	APA	0	0	0	0	0
ENSG00000163923.9	RPL39L	4	chr3:187139213-187139484	-	aTSS	0	0	0	0	0
ENSG00000163923.9	RPL39L	3	chr3:187139485-187139523	-	aTSS	0	0	0	0	0
ENSG00000229117.8	RPL41	2	chr12:56116590-56116631	+	aTSS	0	0	0	0	0
ENSG00000229117.8	RPL41	3	chr12:56116632-56116659	+	aTSS	0	0	0	0	0
ENSG00000117676.13	RPS6KA1	30	chr1:26574079-26574276	+	APA	0	0	0	0	0
ENSG00000071242.11	RPS6KA2	28	chr6:166412748-166412887	-	APA	0	0	0	0	0
ENSG00000071242.11	RPS6KA2	29	chr6:166412659-166412747	-	APA	0	0	0	0	0
ENSG00000170889.13	RPS9	21	chr19:54207523-54207630	+	APA	0	0	0	0	0
ENSG00000116954.7	RRAGC	8	chr1:38839349-38839704	-	APA	0	0	0	0	0
ENSG00000133818.13	RRAS2	11	chr11:14279110-14279424	-	APA	0	0	0	0	0
ENSG00000133818.13	RRAS2	12	chr11:14279103-14279109	-	APA	0	0	0	0	0
ENSG00000125844.15	RRBP1	39	chr20:17613678-17614127	-	APA	0	0	0	0	0
ENSG00000125844.15	RRBP1	38	chr20:17614128-17614220	-	APA	0	0	0	0	0
ENSG00000167325.14	RRM1	3	chr11:4094843-4094851	+	aTSS	0	0	0	0	0
ENSG00000081019.13	RSBN1	16	chr1:113765848-113766144	-	APA	0	0	0	0	0
ENSG00000148484.17	RSU1	2	chr10:16817455-16817463	-	aTSS	0	0	0	0	0
ENSG00000026036.21	RTEL1-TNFRSF6B	27	chr20:63689866-63690086	+	RI	0	0	0	0	0
ENSG00000203950.6	RTL8A	4	chrX:135051520-135051916	-	RI	0	0	0	0	0
ENSG00000203950.6	RTL8A	5	chrX:135051369-135051519	-	AA	0	0	0	0	0
ENSG00000133318.13	RTN3	4	chr11:63681483-63681495	+	aTSS	0	0	0	0	0
ENSG00000133318.13	RTN3	6	chr11:63681500-63681538	+	aTSS	0	0	0	0	0
ENSG00000183207.13	RUVBL2	24	chr19:49015817-49015926	+	APA	0	0	0	0	0
ENSG00000183207.13	RUVBL2	25	chr19:49015927-49015929	+	APA	0	0	0	0	0
ENSG00000189334.8	S100A14	6	chr1:153614258-153615022	-	APA	0	0	0	0	0
ENSG00000189334.8	S100A14	7	chr1:153614255-153614257	-	APA	0	0	0	0	0
ENSG00000116497.17	S100PBP	17	chr1:32855924-32856185	+	APA	0	0	0	0	0
ENSG00000116497.17	S100PBP	19	chr1:32857855-32858879	+	APA	0	0	0	0	0
ENSG00000160633.12	SAFB	37	chr19:5668350-5668466	+	APA	0	0	0	0	0
ENSG00000160633.12	SAFB	38	chr19:5668467-5668471	+	APA	0	0	0	0	0
ENSG00000160633.12	SAFB	39	chr19:5668472-5668478	+	APA	0	0	0	0	0
ENSG00000165821.11	SALL2	17	chr14:21521537-21521621	-	APA	0	0	0	0	0
ENSG00000165821.11	SALL2	18	chr14:21521083-21521536	-	APA	0	0	0	0	0
ENSG00000101115.12	SALL4	10	chr20:51784046-51784264	-	APA	0	0	0	0	0
ENSG00000175467.14	SART1	1	chr11:65961689-65961727	+	aTSS	0	0	0	0	0
ENSG00000175467.14	SART1	2	chr11:65961728-65962093	+	aTSS	0	0	0	0	0
ENSG00000075856.11	SART3	34	chr12:108522580-108522707	-	APA	0	0	0	0	0
ENSG00000075856.11	SART3	32	chr12:108523412-108523634	-	APA	0	0	0	0	0
ENSG00000133812.15	SBF2	50	chr11:9778667-9779153	-	APA	0	0	0	0	0
ENSG00000133812.15	SBF2	49	chr11:9779154-9780516	-	APA	0	0	0	0	0
ENSG00000116521.10	SCAMP3	16	chr1:155255979-155255980	-	APA	0	0	0	0	0
ENSG00000116521.10	SCAMP3	15	chr1:155255981-155256240	-	APA	0	0	0	0	0
ENSG00000105711.11	SCN1B	16	chr19:35040074-35040449	+	APA	0	0	0	0	0
ENSG00000105711.11	SCN1B	15	chr19:35039797-35040073	+	APA	0	0	0	0	0
ENSG00000163156.11	SCNM1	17	chr1:151168986-151169111	+	APA	0	0	0	0	0
ENSG00000234684.6	SDCBP2-AS1	5	chr20:1376798-1378183	+	APA	0	0	0	0	0
ENSG00000073578.16	SDHA	21	chr5:249054-250693	+	aTSS	0	0	0	0	0
ENSG00000073578.16	SDHA	22	chr5:250694-250776	+	aTSS	0	0	0	0	0
ENSG00000157020.17	SEC13	13	chr3:10312835-10313971	-	aTSS	0	0	0	0	0
ENSG00000157020.17	SEC13	14	chr3:10312731-10312834	-	aTSS	0	0	0	0	0
ENSG00000101310.14	SEC23B	1	chr20:18507555-18507578	+	aTSS	0	0	0	0	0
ENSG00000101310.14	SEC23B	2	chr20:18507579-18507972	+	aTSS	0	0	0	0	0
ENSG00000138593.8	SECISBP2L	16	chr15:49019418-49019552	-	CE	0	0	0	0	0
ENSG00000085415.15	SEH1L	1	chr18:12947995-12948013	+	aTSS	0	0	0	0	0
ENSG00000135622.12	SEMA4F	20	chr2:74680747-74682059	+	APA	0	0	0	0	0
ENSG00000095539.15	SEMA4G	23	chr10:100984804-100985258	+	APA	0	0	0	0	0
ENSG00000186522.14	Sep-10	7	chr2:109574581-109574767	-	CE	0	0	0	0	0
ENSG00000196136.17	SERPINA3	2	chr14:94612384-94612390	+	aTSS	0	0	0	0	0
ENSG00000167711.13	SERPINF2	12	chr17:1754122-1754642	+	APA	0	0	0	0	0
ENSG00000167711.13	SERPINF2	13	chr17:1754643-1755268	+	APA	0	0	0	0	0
ENSG00000155542.11	SETD9	2	chr5:56909352-56909592	+	aTSS	0	0	0	0	0
ENSG00000155542.11	SETD9	1	chr5:56909260-56909351	+	aTSS	0	0	0	0	0
ENSG00000136169.16	SETDB2	9	chr13:49467864-49467960	+	CE	0	0	0	0	0
ENSG00000170364.12	SETMAR	8	chr3:4313230-4313646	+	RI	0	0	0	0	0
ENSG00000170364.12	SETMAR	9	chr3:4313647-4313666	+	AA	0	0	0	0	0
ENSG00000198089.15	SFI1	36	chr22:31613602-31613855	+	CE	0	0	0	0	0
ENSG00000116560.10	SFPQ	16	chr1:35178665-35179105	-	aTSS	0	0	0	0	0
ENSG00000116560.10	SFPQ	15	chr1:35179106-35179246	-	aTSS	0	0	0	0	0
ENSG00000104205.12	SGK3	20	chr8:66859411-66860455	+	APA	0	0	0	0	0
ENSG00000141258.12	SGSM2	31	chr17:2374282-2374580	+	APA	0	0	0	0	0
ENSG00000141258.12	SGSM2	30	chr17:2373514-2374281	+	APA	0	0	0	0	0
ENSG00000100359.20	SGSM3	36	chr22:40409682-40409811	+	APA	0	0	0	0	0
ENSG00000144736.13	SHQ1	15	chr3:72749959-72750836	-	APA	0	0	0	0	0
ENSG00000072858.10	SIDT1	31	chr3:113627842-113629578	+	APA	0	0	0	0	0
ENSG00000127511.9	SIN3B	34	chr19:16880351-16880353	+	APA	0	0	0	0	0
ENSG00000127511.9	SIN3B	33	chr19:16879061-16880350	+	APA	0	0	0	0	0
ENSG00000213445.9	SIPA1	26	chr11:65650588-65650880	+	APA	0	0	0	0	0
ENSG00000213445.9	SIPA1	27	chr11:65650881-65650918	+	APA	0	0	0	0	0
ENSG00000177045.7	SIX5	2	chr19:45768042-45768627	-	aTSS	0	0	0	0	0
ENSG00000139370.11	SLC15A4	7	chr12:128809943-128810111	-	CE	0	0	0	0	0
ENSG00000139370.11	SLC15A4	15	chr12:128793895-128794172	-	APA	0	0	0	0	0
ENSG00000173638.18	SLC19A1	15	chr21:45514715-45514895	-	APA	0	0	0	0	0
ENSG00000173638.18	SLC19A1	16	chr21:45513776-45514714	-	APA	0	0	0	0	0
ENSG00000115902.10	SLC1A4	12	chr2:65023864-65023865	+	APA	0	0	0	0	0
ENSG00000115840.13	SLC25A12	24	chr2:171784775-171784831	-	APA	0	0	0	0	0
ENSG00000102078.15	SLC25A14	23	chrX:130373315-130373361	+	APA	0	0	0	0	0
ENSG00000102078.15	SLC25A14	22	chrX:130372951-130373314	+	APA	0	0	0	0	0
ENSG00000183032.11	SLC25A21	1	chr14:37172424-37172866	-	aTSS	0	0	0	0	0
ENSG00000183032.11	SLC25A21	2	chr14:37172281-37172423	-	aTSS	0	0	0	0	0
ENSG00000197119.12	SLC25A29	1	chr14:100306518-100306533	-	aTSS	0	0	0	0	0
ENSG00000197119.12	SLC25A29	21	chr14:100292735-100292780	-	APA	0	0	0	0	0
ENSG00000164209.16	SLC25A46	2	chr5:110738994-110739040	+	aTSS	0	0	0	0	0
ENSG00000164209.16	SLC25A46	3	chr5:110739041-110739402	+	aTSS	0	0	0	0	0
ENSG00000224281.4	SLC25A5-AS1	6	chrX:119466424-119467750	-	APA	0	0	0	0	0
ENSG00000224281.4	SLC25A5-AS1	7	chrX:119466034-119466423	-	APA	0	0	0	0	0
ENSG00000130304.16	SLC27A1	22	chr19:17504987-17506168	+	APA	0	0	0	0	0
ENSG00000130304.16	SLC27A1	21	chr19:17504455-17504986	+	APA	0	0	0	0	0
ENSG00000167114.12	SLC27A4	2	chr9:128340728-128340838	+	aTSS	0	0	0	0	0
ENSG00000167114.12	SLC27A4	1	chr9:128340646-128340727	+	aTSS	0	0	0	0	0
ENSG00000164638.10	SLC29A4	9	chr7:5291693-5291729	+	AA	0	0	0	0	0
ENSG00000173262.11	SLC2A14	32	chr12:7813529-7813800	-	APA	0	0	0	0	0
ENSG00000152683.14	SLC30A6	22	chr2:32224100-32224112	+	APA	0	0	0	0	0
ENSG00000102100.15	SLC35A2	12	chrX:48905859-48905955	-	APA	0	0	0	0	0
ENSG00000205060.10	SLC35B4	15	chr7:134294606-134294961	-	APA	0	0	0	0	0
ENSG00000103042.8	SLC38A7	19	chr16:58671045-58671244	-	CE	0	0	0	0	0
ENSG00000033867.16	SLC4A7	35	chr3:27376764-27376845	-	APA	0	0	0	0	0
ENSG00000033867.16	SLC4A7	36	chr3:27376606-27376763	-	APA	0	0	0	0	0
ENSG00000196517.11	SLC6A9	19	chr1:43997528-43997739	-	APA	0	0	0	0	0
ENSG00000196517.11	SLC6A9	20	chr1:43997443-43997527	-	APA	0	0	0	0	0
ENSG00000101187.15	SLCO4A1	19	chr20:62672294-62672295	+	APA	0	0	0	0	0
ENSG00000101187.15	SLCO4A1	18	chr20:62671750-62672293	+	APA	0	0	0	0	0
ENSG00000137776.16	SLTM	4	chr15:58933580-58933599	-	aTSS	0	0	0	0	0
ENSG00000080503.22	SMARCA2	56	chr9:2193561-2193574	+	APA	0	0	0	0	0
ENSG00000066117.14	SMARCD1	21	chr12:50099098-50099246	+	APA	0	0	0	0	0
ENSG00000163029.15	SMC6	9	chr2:17753774-17753803	-	aTSS	0	0	0	0	0
ENSG00000166002.6	SMCO4	7	chr11:93479049-93479189	-	APA	0	0	0	0	0
ENSG00000172062.16	SMN1	1	chr5:70925030-70925055	+	aTSS	0	0	0	0	0
ENSG00000103056.11	SMPD3	18	chr16:68361127-68361133	-	APA	0	0	0	0	0
ENSG00000103056.11	SMPD3	19	chr16:68358325-68361126	-	APA	0	0	0	0	0
ENSG00000183963.18	SMTN	28	chr22:31096733-31096897	+	CE	0	0	0	0	0
ENSG00000183963.18	SMTN	29	chr22:31096998-31097060	+	CE	0	0	0	0	0
ENSG00000092531.9	SNAP23	17	chr15:42533060-42533061	+	APA	0	0	0	0	0
ENSG00000232956.8	SNHG15	1	chr7:44986835-44986961	-	aTSS	0	0	0	0	0
ENSG00000196756.11	SNHG17	14	chr20:38421099-38422241	-	AA	0	0	0	0	0
ENSG00000071189.21	SNX13	3	chr7:17940452-17940468	-	aTSS	0	0	0	0	0
ENSG00000124104.18	SNX21	17	chr20:45841135-45841730	+	APA	0	0	0	0	0
ENSG00000114520.10	SNX4	15	chr3:125447711-125447826	-	APA	0	0	0	0	0
ENSG00000120833.13	SOCS2	18	chr12:93575510-93576019	+	APA	0	0	0	0	0
ENSG00000159140.19	SON	2	chr21:33543052-33543063	+	aTSS	0	0	0	0	0
ENSG00000159140.19	SON	1	chr21:33542618-33543051	+	aTSS	0	0	0	0	0
ENSG00000196141.13	SPATS2L	28	chr2:200477883-200478209	+	APA	0	0	0	0	0
ENSG00000124664.10	SPDEF	1	chr6:34556315-34556333	-	aTSS	0	0	0	0	0
ENSG00000124664.10	SPDEF	2	chr6:34555929-34556314	-	aTSS	0	0	0	0	0
ENSG00000040275.16	SPDL1	1	chr5:169583634-169583749	+	aTSS	0	0	0	0	0
ENSG00000040275.16	SPDL1	2	chr5:169583750-169583755	+	aTSS	0	0	0	0	0
ENSG00000063176.15	SPHK2	24	chr19:48629917-48630405	+	APA	0	0	0	0	0
ENSG00000164808.16	SPIDR	49	chr8:47736000-47736306	+	APA	0	0	0	0	0
ENSG00000186787.8	SPIN2B	7	chrX:57119683-57119887	-	APA	0	0	0	0	0
ENSG00000186787.8	SPIN2B	6	chrX:57119888-57120631	-	APA	0	0	0	0	0
ENSG00000204271.12	SPIN3	10	chrX:56990895-56990941	-	APA	0	0	0	0	0
ENSG00000152377.13	SPOCK1	14	chr5:136978454-136978844	-	APA	0	0	0	0	0
ENSG00000010072.15	SPRTN	12	chr1:231352610-231352754	+	APA	0	0	0	0	0
ENSG00000123178.14	SPRYD7	1	chr13:49936341-49936490	-	aTSS	0	0	0	0	0
ENSG00000123178.14	SPRYD7	2	chr13:49936308-49936340	-	aTSS	0	0	0	0	0
ENSG00000153914.15	SREK1	36	chr5:66180812-66180879	+	APA	0	0	0	0	0
ENSG00000176101.11	SSNA1	1	chr9:137188647-137188659	+	aTSS	0	0	0	0	0
ENSG00000176101.11	SSNA1	2	chr9:137188660-137188698	+	aTSS	0	0	0	0	0
ENSG00000007341.18	ST7L	39	chr1:112525282-112525882	-	APA	0	0	0	0	0
ENSG00000007341.18	ST7L	25	chr1:112583972-112584126	-	CE	0	0	0	0	0
ENSG00000007341.18	ST7L	40	chr1:112523518-112525281	-	APA	0	0	0	0	0
ENSG00000118007.12	STAG1	44	chr3:136336233-136336235	-	APA	0	0	0	0	0
ENSG00000118007.12	STAG1	43	chr3:136336236-136337387	-	APA	0	0	0	0	0
ENSG00000178078.11	STAP2	4	chr19:4338652-4338821	-	aTSS	0	0	0	0	0
ENSG00000178078.11	STAP2	3	chr19:4338822-4338877	-	aTSS	0	0	0	0	0
ENSG00000164211.12	STARD4	16	chr5:111499402-111499584	-	APA	0	0	0	0	0
ENSG00000164211.12	STARD4	15	chr5:111499585-111499881	-	APA	0	0	0	0	0
ENSG00000040341.17	STAU2	32	chr8:73551830-73551895	-	APA	0	0	0	0	0
ENSG00000123473.15	STIL	25	chr1:47263114-47263116	-	AA	0	0	0	0	0
ENSG00000123473.15	STIL	31	chr1:47250622-47251922	-	APA	0	0	0	0	0
ENSG00000134602.15	STK26	19	chrX:132074462-132075943	+	APA	0	0	0	0	0
ENSG00000196792.11	STRN3	18	chr14:30893799-30895344	-	APA	0	0	0	0	0
ENSG00000196792.11	STRN3	17	chr14:30895345-30895580	-	APA	0	0	0	0	0
ENSG00000124222.22	STX16	18	chr20:58676329-58676486	+	APA	0	0	0	0	0
ENSG00000198252.11	STYX	15	chr14:52774942-52774998	+	APA	0	0	0	0	0
ENSG00000127952.16	STYXL1	4	chr7:76047964-76047980	-	aTSS	0	0	0	0	0
ENSG00000127952.16	STYXL1	3	chr7:76047981-76047983	-	aTSS	0	0	0	0	0
ENSG00000136143.14	SUCLA2	15	chr13:47943361-47943445	-	APA	0	0	0	0	0
ENSG00000136143.14	SUCLA2	16	chr13:47942656-47943360	-	APA	0	0	0	0	0
ENSG00000094975.13	SUCO	6	chr1:172533383-172533497	+	aTSS	0	0	0	0	0
ENSG00000094975.13	SUCO	9	chr1:172553260-172553370	+	CE	0	0	0	0	0
ENSG00000094975.13	SUCO	4	chr1:172533183-172533216	+	aTSS	0	0	0	0	0
ENSG00000137573.13	SULF1	33	chr8:69659409-69660051	+	APA	0	0	0	0	0
ENSG00000116030.16	SUMO1	3	chr2:202238463-202238566	-	aTSS	0	0	0	0	0
ENSG00000139531.12	SUOX	12	chr12:56005487-56005525	+	APA	0	0	0	0	0
ENSG00000139531.12	SUOX	11	chr12:56003618-56005486	+	APA	0	0	0	0	0
ENSG00000092201.9	SUPT16H	2	chr14:21384011-21384013	-	aTSS	0	0	0	0	0
ENSG00000092201.9	SUPT16H	3	chr14:21383982-21384010	-	aTSS	0	0	0	0	0
ENSG00000102710.19	SUPT20H	37	chr13:37010552-37010655	-	CE	0	0	0	0	0
ENSG00000106868.16	SUSD1	21	chr9:112041079-112041492	-	APA	0	0	0	0	0
ENSG00000106868.16	SUSD1	22	chr9:112040785-112041078	-	APA	0	0	0	0	0
ENSG00000125755.18	SYMPK	30	chr19:45818913-45818954	-	APA	0	0	0	0	0
ENSG00000055208.18	TAB2	13	chr6:149411383-149411516	+	APA	0	0	0	0	0
ENSG00000103168.16	TAF1C	36	chr16:84178749-84178780	-	APA	0	0	0	0	0
ENSG00000103168.16	TAF1C	7	chr16:84187012-84187020	-	aTSS	0	0	0	0	0
ENSG00000144559.10	TAMM41	4	chr3:11846865-11846881	-	aTSS	0	0	0	0	0
ENSG00000059588.9	TARBP1	38	chr1:234391378-234391597	-	APA	0	0	0	0	0
ENSG00000059588.9	TARBP1	39	chr1:234391339-234391377	-	APA	0	0	0	0	0
ENSG00000099992.15	TBC1D10A	1	chr22:30326948-30327046	-	aTSS	0	0	0	0	0
ENSG00000108239.8	TBC1D12	14	chr10:94533028-94533297	+	APA	0	0	0	0	0
ENSG00000108239.8	TBC1D12	15	chr10:94533298-94535930	+	APA	0	0	0	0	0
ENSG00000107021.15	TBC1D13	14	chr9:128810425-128810432	+	APA	0	0	0	0	0
ENSG00000198420.9	TCAF1	20	chr7:143851375-143853695	-	APA	0	0	0	0	0
ENSG00000198420.9	TCAF1	19	chr7:143853696-143853827	-	APA	0	0	0	0	0
ENSG00000198420.9	TCAF1	4	chr7:143885210-143885271	-	AF	0	0	0	0	0
ENSG00000179152.19	TCAIM	23	chr3:44407442-44407790	+	APA	0	0	0	0	0
ENSG00000179152.19	TCAIM	25	chr3:44408875-44409451	+	APA	0	0	0	0	0
ENSG00000133142.17	TCEAL4	24	chrX:103587503-103587518	+	APA	0	0	0	0	0
ENSG00000071564.14	TCF3	38	chr19:1609290-1609292	-	APA	0	0	0	0	0
ENSG00000148737.16	TCF7L2	32	chr10:113166161-113166309	+	APA	0	0	0	0	0
ENSG00000119977.20	TCTN3	2	chr10:95693924-95693926	-	aTSS	0	0	0	0	0
ENSG00000164081.12	TEX264	16	chr3:51703724-51704018	+	APA	0	0	0	0	0
ENSG00000100109.16	TFIP11	24	chr22:26491225-26491926	-	APA	0	0	0	0	0
ENSG00000163235.15	TGFA	12	chr2:70450772-70450866	-	APA	0	0	0	0	0
ENSG00000230513.1	THAP7-AS1	3	chr22:21002208-21002829	+	aTSS	0	0	0	0	0
ENSG00000151090.17	THRB	28	chr3:24118210-24122207	-	APA	0	0	0	0	0
ENSG00000151090.17	THRB	27	chr3:24122208-24123125	-	APA	0	0	0	0	0
ENSG00000259431.5	THTPA	10	chr14:23558695-23558909	+	APA	0	0	0	0	0
ENSG00000138050.14	THUMPD2	4	chr2:39779114-39779152	-	aTSS	0	0	0	0	0
ENSG00000151923.17	TIAL1	26	chr10:119575437-119575791	-	APA	0	0	0	0	0
ENSG00000149476.15	TKFC	1	chr11:61333210-61333220	+	aTSS	0	0	0	0	0
ENSG00000149476.15	TKFC	2	chr11:61333221-61333221	+	aTSS	0	0	0	0	0
ENSG00000065717.14	TLE2	17	chr19:3019464-3019466	-	AA	0	0	0	0	0
ENSG00000140332.15	TLE3	47	chr15:70049799-70049800	-	APA	0	0	0	0	0
ENSG00000106829.18	TLE4	10	chr9:79612656-79612718	+	CE	0	0	0	0	0
ENSG00000149809.14	TM7SF2	11	chr11:65112811-65112865	+	CE	0	0	0	0	0
ENSG00000167608.11	TMC4	9	chr19:54168171-54168292	-	CE	0	0	0	0	0
ENSG00000172663.8	TMEM134	29	chr11:67464392-67464463	-	APA	0	0	0	0	0
ENSG00000172663.8	TMEM134	2	chr11:67469244-67469250	-	aTSS	0	0	0	0	0
ENSG00000166575.16	TMEM135	24	chr11:87321360-87322350	+	APA	0	0	0	0	0
ENSG00000166575.16	TMEM135	25	chr11:87322351-87323758	+	APA	0	0	0	0	0
ENSG00000166575.16	TMEM135	23	chr11:87321201-87321359	+	APA	0	0	0	0	0
ENSG00000166575.16	TMEM135	4	chr11:87037950-87038006	+	aTSS	0	0	0	0	0
ENSG00000161558.10	TMEM143	19	chr19:48332361-48333275	-	APA	0	0	0	0	0
ENSG00000161558.10	TMEM143	21	chr19:48332356-48332356	-	APA	0	0	0	0	0
ENSG00000161558.10	TMEM143	20	chr19:48332357-48332360	-	APA	0	0	0	0	0
ENSG00000105677.11	TMEM147	1	chr19:35545595-35545629	+	aTSS	0	0	0	0	0
ENSG00000151353.14	TMEM18	10	chr2:669189-669210	-	APA	0	0	0	0	0
ENSG00000151353.14	TMEM18	9	chr2:669211-669675	-	APA	0	0	0	0	0
ENSG00000240849.10	TMEM189	2	chr20:50151212-50151315	-	CE	0	0	0	0	0
ENSG00000226287.8	TMEM191A	21	chr22:20704603-20704606	+	APA	0	0	0	0	0
ENSG00000065600.12	TMEM206	8	chr1:212377562-212377706	-	CE	0	0	0	0	0
ENSG00000119777.18	TMEM214	35	chr2:27041688-27041693	+	APA	0	0	0	0	0
ENSG00000168569.7	TMEM223	4	chr11:62791679-62791743	-	aTSS	0	0	0	0	0
ENSG00000163900.10	TMEM41A	9	chr3:185490997-185491757	-	APA	0	0	0	0	0
ENSG00000163900.10	TMEM41A	10	chr3:185489601-185490996	-	APA	0	0	0	0	0
ENSG00000196187.11	TMEM63A	30	chr1:225859663-225860723	-	APA	0	0	0	0	0
ENSG00000196187.11	TMEM63A	29	chr1:225860724-225860859	-	APA	0	0	0	0	0
ENSG00000180089.5	TMEM86B	7	chr19:55226751-55227563	-	APA	0	0	0	0	0
ENSG00000137747.15	TMPRSS13	1	chr11:117929398-117929459	-	aTSS	0	0	0	0	0
ENSG00000184012.11	TMPRSS2	24	chr21:41466009-41466153	-	APA	0	0	0	0	0
ENSG00000184012.11	TMPRSS2	25	chr21:41465890-41466008	-	APA	0	0	0	0	0
ENSG00000139324.11	TMTC3	3	chr12:88153291-88153509	+	CE	0	0	0	0	0
ENSG00000125247.15	TMTC4	30	chr13:100603934-100604870	-	APA	0	0	0	0	0
ENSG00000213593.9	TMX2	14	chr11:57740099-57740369	+	APA	0	0	0	0	0
ENSG00000100284.20	TOM1	2	chr22:35299804-35299855	+	aTSS	0	0	0	0	0
ENSG00000175768.12	TOMM5	3	chr9:37592597-37592597	-	aTSS	0	0	0	0	0
ENSG00000175768.12	TOMM5	4	chr9:37592470-37592596	-	aTSS	0	0	0	0	0
ENSG00000092203.13	TOX4	16	chr14:21492607-21492812	+	APA	0	0	0	0	0
ENSG00000092203.13	TOX4	15	chr14:21492508-21492606	+	APA	0	0	0	0	0
ENSG00000143514.16	TP53BP2	27	chr1:223780789-223780894	-	APA	0	0	0	0	0
ENSG00000175274.18	TP53I11	7	chr11:44941003-44941077	-	CE	0	0	0	0	0
ENSG00000078900.14	TP73	23	chr1:3733293-3733367	+	APA	0	0	0	0	0
ENSG00000078900.14	TP73	21	chr1:3732747-3733091	+	APA	0	0	0	0	0
ENSG00000140416.19	TPM1	14	chr15:63048537-63048561	+	aTSS	0	0	0	0	0
ENSG00000140416.19	TPM1	15	chr15:63048562-63048575	+	aTSS	0	0	0	0	0
ENSG00000102871.15	TRADD	14	chr16:67154199-67154832	-	APA	0	0	0	0	0
ENSG00000113597.17	TRAPPC13	25	chr5:65664504-65664764	+	APA	0	0	0	0	0
ENSG00000213689.11	TREX1	14	chr3:48467644-48467645	+	APA	0	0	0	0	0
ENSG00000213689.11	TREX1	13	chr3:48467601-48467643	+	APA	0	0	0	0	0
ENSG00000173334.3	TRIB1	7	chr8:125436929-125437191	+	APA	0	0	0	0	0
ENSG00000104228.12	TRIM35	3	chr8:27310801-27310856	-	aTSS	0	0	0	0	0
ENSG00000146063.19	TRIM41	20	chr5:181235804-181235806	+	APA	0	0	0	0	0
ENSG00000132256.18	TRIM5	19	chr11:5663564-5663616	-	APA	0	0	0	0	0
ENSG00000205133.11	TRIQK	21	chr8:92885335-92885713	-	APA	0	0	0	0	0
ENSG00000205133.11	TRIQK	22	chr8:92885320-92885334	-	APA	0	0	0	0	0
ENSG00000205133.11	TRIQK	20	chr8:92885714-92886232	-	APA	0	0	0	0	0
ENSG00000205133.11	TRIQK	19	chr8:92886233-92886667	-	APA	0	0	0	0	0
ENSG00000165275.9	TRMT10B	13	chr9:37777601-37777627	+	AA	0	0	0	0	0
ENSG00000089195.14	TRMT6	4	chr20:5950278-5950477	-	aTSS	0	0	0	0	0
ENSG00000144935.14	TRPC1	12	chr3:142791019-142791158	+	CE	0	0	0	0	0
ENSG00000092439.13	TRPM7	45	chr15:50561640-50561808	-	APA	0	0	0	0	0
ENSG00000092439.13	TRPM7	46	chr15:50560293-50561639	-	APA	0	0	0	0	0
ENSG00000167723.14	TRPV3	29	chr17:3513821-3513845	-	APA	0	0	0	0	0
ENSG00000167723.14	TRPV3	31	chr17:3510502-3513189	-	APA	0	0	0	0	0
ENSG00000196428.12	TSC22D2	1	chr3:150408335-150411008	+	aTSS	0	0	0	0	0
ENSG00000166925.8	TSC22D4	11	chr7:100466523-100466537	-	APA	0	0	0	0	0
ENSG00000166925.8	TSC22D4	10	chr7:100466538-100467168	-	APA	0	0	0	0	0
ENSG00000214021.15	TTLL3	41	chr3:9835097-9835332	+	APA	0	0	0	0	0
ENSG00000135912.10	TTLL4	35	chr2:218754231-218754503	+	APA	0	0	0	0	0
ENSG00000176014.12	TUBB6	5	chr18:12308244-12308262	+	aTSS	0	0	0	0	0
ENSG00000129235.10	TXNDC17	17	chr17:6642951-6643067	+	APA	0	0	0	0	0
ENSG00000162971.10	TYW5	6	chr2:199948318-199948336	-	AD	0	0	0	0	0
ENSG00000160201.11	U2AF1	10	chr21:43100453-43100519	-	CE	0	0	0	0	0
ENSG00000160201.11	U2AF1	8	chr21:43101366-43101432	-	CE	0	0	0	0	0
ENSG00000161265.14	U2AF1L4	10	chr19:35745125-35745187	-	CE	0	0	0	0	0
ENSG00000144744.16	UBA3	7	chr3:69080112-69080153	-	CE	0	0	0	0	0
ENSG00000182179.12	UBA7	47	chr3:49805207-49805223	-	APA	0	0	0	0	0
ENSG00000182179.12	UBA7	46	chr3:49805224-49805437	-	APA	0	0	0	0	0
ENSG00000134882.15	UBAC2	22	chr13:99386428-99386434	+	APA	0	0	0	0	0
ENSG00000186591.11	UBE2H	9	chr7:129834978-129835061	-	APA	0	0	0	0	0
ENSG00000130725.7	UBE2M	2	chr19:58558694-58558954	-	aTSS	0	0	0	0	0
ENSG00000130725.7	UBE2M	1	chr19:58558955-58558960	-	aTSS	0	0	0	0	0
ENSG00000151148.13	UBE3B	5	chr12:109477642-109477651	+	aTSS	0	0	0	0	0
ENSG00000151148.13	UBE3B	6	chr12:109477652-109477652	+	aTSS	0	0	0	0	0
ENSG00000110344.9	UBE4A	25	chr11:118399208-118399211	+	APA	0	0	0	0	0
ENSG00000130939.18	UBE4B	1	chr1:10032832-10033595	+	aTSS	0	0	0	0	0
ENSG00000130939.18	UBE4B	2	chr1:10033596-10033694	+	aTSS	0	0	0	0	0
ENSG00000104517.12	UBR5	63	chr8:102253946-102254514	-	APA	0	0	0	0	0
ENSG00000104517.12	UBR5	64	chr8:102253736-102253945	-	APA	0	0	0	0	0
ENSG00000167671.11	UBXN6	24	chr19:4445007-4445009	-	APA	0	0	0	0	0
ENSG00000143179.14	UCK2	11	chr1:165907872-165908100	+	APA	0	0	0	0	0
ENSG00000109775.10	UFSP2	15	chr4:185400315-185400478	-	APA	0	0	0	0	0
ENSG00000109775.10	UFSP2	16	chr4:185400289-185400314	-	APA	0	0	0	0	0
ENSG00000198722.14	UNC13B	47	chr9:35405335-35405338	+	APA	0	0	0	0	0
ENSG00000110057.7	UNC93B1	1	chr11:68004108-68004123	-	aTSS	0	0	0	0	0
ENSG00000169062.14	UPF3A	3	chr13:114281628-114281636	+	aTSS	0	0	0	0	0
ENSG00000243566.6	UPK3B	8	chr7:76513084-76513163	+	CE	0	0	0	0	0
ENSG00000105698.15	USF2	18	chr19:35278215-35278697	+	aTSS	0	0	0	0	0
ENSG00000172046.18	USP19	39	chr3:49108131-49108528	-	APA	0	0	0	0	0
ENSG00000172046.18	USP19	40	chr3:49108050-49108130	-	APA	0	0	0	0	0
ENSG00000143258.15	USP21	27	chr1:161165357-161165714	+	APA	0	0	0	0	0
ENSG00000143258.15	USP21	28	chr1:161165715-161165723	+	APA	0	0	0	0	0
ENSG00000140455.16	USP3	28	chr15:63591054-63591444	+	APA	0	0	0	0	0
ENSG00000140455.16	USP3	29	chr15:63591445-63591467	+	APA	0	0	0	0	0
ENSG00000259248.5	USP3-AS1	12	chr15:63587934-63588828	-	APA	0	0	0	0	0
ENSG00000135913.10	USP37	3	chr2:218568326-218568326	-	aTSS	0	0	0	0	0
ENSG00000114316.12	USP4	30	chr3:49278106-49278142	-	APA	0	0	0	0	0
ENSG00000085982.13	USP40	45	chr2:233477392-233477503	-	APA	0	0	0	0	0
ENSG00000085982.13	USP40	46	chr2:233475526-233477391	-	APA	0	0	0	0	0
ENSG00000164338.9	UTP15	17	chr5:73579877-73580199	+	APA	0	0	0	0	0
ENSG00000120800.4	UTP20	1	chr12:101280109-101280127	+	aTSS	0	0	0	0	0
ENSG00000120800.4	UTP20	2	chr12:101280128-101280327	+	aTSS	0	0	0	0	0
ENSG00000163945.16	UVSSA	24	chr4:1386259-1386412	+	APA	0	0	0	0	0
ENSG00000163945.16	UVSSA	26	chr4:1386415-1388049	+	APA	0	0	0	0	0
ENSG00000163945.16	UVSSA	25	chr4:1386413-1386414	+	APA	0	0	0	0	0
ENSG00000071246.10	VASH1	1	chr14:76762189-76762328	+	aTSS	0	0	0	0	0
ENSG00000071246.10	VASH1	2	chr14:76762329-76763130	+	aTSS	0	0	0	0	0
ENSG00000143494.15	VASH2	20	chr1:212988585-212988924	+	APA	0	0	0	0	0
ENSG00000100483.13	VCPKMT	14	chr14:50108633-50108641	-	APA	0	0	0	0	0
ENSG00000100483.13	VCPKMT	12	chr14:50109537-50109713	-	APA	0	0	0	0	0
ENSG00000100483.13	VCPKMT	13	chr14:50108642-50109536	-	APA	0	0	0	0	0
ENSG00000147852.15	VLDLR	2	chr9:2622100-2622271	+	aTSS	0	0	0	0	0
ENSG00000147852.15	VLDLR	1	chr9:2621834-2622099	+	aTSS	0	0	0	0	0
ENSG00000167987.10	VPS37C	10	chr11:61132444-61132539	-	APA	0	0	0	0	0
ENSG00000136631.12	VPS45	35	chr1:150144926-150145288	+	APA	0	0	0	0	0
ENSG00000136631.12	VPS45	36	chr1:150145289-150145327	+	APA	0	0	0	0	0
ENSG00000176834.13	VSIG10	6	chr12:118103949-118103990	-	aTSS	0	0	0	0	0
ENSG00000116874.11	WARS2	1	chr1:119140655-119140671	-	aTSS	0	0	0	0	0
ENSG00000116874.11	WARS2	2	chr1:119140649-119140654	-	aTSS	0	0	0	0	0
ENSG00000172661.17	WASHC2C	35	chr10:45792261-45792601	+	APA	0	0	0	0	0
ENSG00000101940.17	WDR13	4	chrX:48597521-48597614	+	aTSS	0	0	0	0	0
ENSG00000150627.15	WDR17	35	chr4:176179770-176180159	+	APA	0	0	0	0	0
ENSG00000140153.17	WDR20	6	chr14:102139924-102140172	+	aTSS	0	0	0	0	0
ENSG00000148225.15	WDR31	15	chr9:113315684-113316909	-	APA	0	0	0	0	0
ENSG00000134987.11	WDR36	2	chr5:111092172-111092313	+	aTSS	0	0	0	0	0
ENSG00000134987.11	WDR36	1	chr5:111091716-111092171	+	aTSS	0	0	0	0	0
ENSG00000131725.13	WDR44	4	chrX:118378419-118378452	+	CE	0	0	0	0	0
ENSG00000075702.16	WDR62	11	chr19:36071556-36071716	+	CE	0	0	0	0	0
ENSG00000109501.13	WFS1	13	chr4:6300657-6300807	+	APA	0	0	0	0	0
ENSG00000109501.13	WFS1	14	chr4:6300808-6302883	+	APA	0	0	0	0	0
ENSG00000115935.17	WIPF1	2	chr2:174682884-174682899	-	aTSS	0	0	0	0	0
[truncated: 87 more rows]
