# Supplementary material for: DSCAM-AS1-Driven Proliferation of Breast Cancer Cells Involves Regulation of Alternative Exon Splicing and 3′-End Usage
Source: Cancers (Basel). 2020 Jun 3;12(6):1453. doi: 10.3390/cancers12061453 (PMC7352480; doi:10.3390/cancers12061453)
Supplement: Supplementary file 1 [file cancers-12-01453-s001.zip › cancers-782617-supplementary/Table_S15_Primer_used_for_the_analysis.xlsx]

## Sheet: Sheet1
Custom designed primers
DSCAM-AS1	Fwd: 5'-GATCCTTGTTTGGTCTCACTCC-3'
	Rev: 5'-ATGCCTATGTGGGTGATTGG-3'
DSCAM-AS1_cytoplasmic	Fwd: 5'-TTCTCAGCACGTTTTTGCAG-3'
	Rev: 5'-CCGATCCGTCGTCCATCTC-3'
DSCAM-AS1_nuclear	Fwd: 5'-TTCTCAGCACGTTTTTGCAG-3'
	Rev: 5'-CCGATCCGTCGTCCATCTC-3'
MAGI1	Fwd: 5'-CATCGACAGCTGCAAGGAG-3'
	Rev: 5'-AATGTCGCAGGTCCTTGTTC-3'
IDS	Fwd: 5'-GCTGGTCTTTTCCACCTTATCA-3'
	Rev: 5'-AAGCAGGTTGGCATGGAGT-3'
HNRNPL	Fwd: 5'-TTCTGCTTATATGGCAATGTGG-3'
	Rev: 5'-GACTGACCAGGCATGATGG-3'
Primers purchased from Qiagen
PAXBP1	QT00073087 Hs_PAXBP1_1_SG QuantiTect Primer Assay
EPHA6	QT00029526 Hs_EPHA6_1_SG QuantiTect Primer Assay
PLCB1	QT00038689 Hs_PLCB1_1_SG QuantiTect Primer Assay
SPIDR	QT00058842 Hs_SPIDR_1_SG QuantiTect Primer Assay
ALDH3B2	QT00015141 Hs_ALDH3B2_1_SG QuantiTect Primer Assay
MUC1	QT00015379 Hs_MUC1_1_SG QuantiTect Primer Assay
BASP1	QT00028070 Hs_BASP1_1_SG QuantiTect Primer Assay
18S	QT00199367 Hs_RRN18S_1_SG QuantiTect Primer Assay
ERa	QT00044492 Hs_ESR1_1_SG QuantiTect Primer Assay
HER2	QT00060746 Hs_ERBB2_1_SG QuantiTect Primer Assay
