# Supplementary material for: DSCAM-AS1-Driven Proliferation of Breast Cancer Cells Involves Regulation of Alternative Exon Splicing and 3′-End Usage
Source: Cancers (Basel). 2020 Jun 3;12(6):1453. doi: 10.3390/cancers12061453 (PMC7352480; doi:10.3390/cancers12061453)
Supplement: Supplementary file 1 [file cancers-12-01453-s001.zip › cancers-782617-supplementary/Table_S17_List_of_used_bioinformatic_tools.xlsx]

## Sheet: Sheet1
Program	Version	Reference
FASTQC	0.11.9	https://www.bioinformatics.babraham.ac.uk/projects/fastqc/
STAR	2.5.1b	[58]
RSEM	1.3.0	[59]
tximport	1.14.0	[61]
DESeq2	1.26.0	[60]
ggplot2	3.2.1	[62]
IsoformSwitchAnalyzer	1.9.1	[27]
Whippet	0.11.1	[28]
27	Vitting-Seerup, K.; Sandelin, A. IsoformSwitchAnalyzeR: analysis of changes in genome-wide patterns of alternative splicing and its functional consequences. Bioinformatics 2019, 35, 4469–4471.
28	Sterne-Weiler, T.; Weatheritt, R.J.; Best, A.; Ha, K.C.H.; Blencowe, B.J. Whippet: an efficient method for the detection and quantification of alternative splicing reveals extensive transcriptomic complexity.
58	Dobin, A.; Davis, C.A.; Schlesinger, F.; Drenkow, J.; Zaleski, C.; Jha, S.; Batut, P.; Chaisson, M.; Gingeras, T.R. STAR: ultrafast universal RNA-seq aligner. Bioinformatics 2013, 29, 15–21.
59	Li, B.; Dewey, C.N. RSEM: accurate transcript quantification from RNA-Seq data with or without a reference genome. BMC Bioinformatics 2011, 12.
60	Love, M.I.; Huber, W.; Anders, S. Moderated estimation of fold change and dispersion for RNA-seq data with DESeq2. Genome Biol. 2014, 15, 550.
61	Soneson, C.; Love, M.I.; Robinson, M.D. Differential analyses for RNA-seq: transcript-level estimates improve gene-level inferences. F1000Res. 2015, 4, 1521.
62	Wilkinson, L. ggplot2: Elegant Graphics for Data Analysis by WICKHAM, H. Biometrics 2011, 67, 678–679.
