# Supplementary material for: DSCAM-AS1-Driven Proliferation of Breast Cancer Cells Involves Regulation of Alternative Exon Splicing and 3′-End Usage
Source: Cancers (Basel). 2020 Jun 3;12(6):1453. doi: 10.3390/cancers12061453 (PMC7352480; doi:10.3390/cancers12061453)
Supplement: Supplementary file 1 [file cancers-12-01453-s001.zip › cancers-782617-supplementary/Table_S18_RNA-Seq_alignment_statistics.xlsx]

## Sheet: Sheet1
Condition	LNA-CTRL			LNA-DSCAM-AS1
Replicate	Sample 1	Sample 2	Sample 3	Sample 1	Sample 2	Sample 3
Total reads	36026970	29319986	40069022	30597833	24551251	40369663
uniquely mapped	32692276	26479032	36251447	27657411	22220099	36776609
	0.9074	0.9031	0.9047	0.9039	0.905	0.911
multi-mapped	1861674	1550351	2113054	1641748	1285383	1925797
	0.0517	0.0529	0.0527	0.0537	0.0524	0.0477
mapped to too many loci	16528	12689	20313	15581	11865	20441
	0.0005	0.0004	0.0005	0.0005	0.0005	0.0005
