# Supplementary material for: DSCAM-AS1-Driven Proliferation of Breast Cancer Cells Involves Regulation of Alternative Exon Splicing and 3′-End Usage
Source: Cancers (Basel). 2020 Jun 3;12(6):1453. doi: 10.3390/cancers12061453 (PMC7352480; doi:10.3390/cancers12061453)
Supplement: Supplementary file 1 [file cancers-12-01453-s001.zip › cancers-782617-supplementary/Table_S9_TC3A_data_analysis.xlsx]

## Sheet: Sheet1
				Wilcoxon Test	Pearson correlation
ID in TC3A	Chr	Start	End	p-value	Coefficient	p-value	Significant in all tests
NM_017896|C20orf11|chr20|+	chr20	62944739	62948475	1.74949e-12	-0.212486	4.73299e-08	Yes
NM_001146095|FAN1|chr15|+	chr15	30910614	30911788	1.14461e-07	0.211333	3.54381e-06	Yes
NM_206999|CNOT1|chr16|-	chr16	58543328	58543903	1.01128e-05	0.20358	4.41734e-07	Yes
NM_182639|HPS1|chr10|-	chr10	98429146	98429642	1.11825e-09	0.177246	8.15052e-06	Yes
NM_001128159|VPS53|chr17|-	chr17	508668	519298	3.26032e-05	0.215201	2.00451e-05	Yes
NM_144498|OSBPL2|chr20|+	chr20	62293785	62296213	2.79239e-08	-0.160854	4.00462e-05	Yes
NM_025099|CTC1|chr17|-	chr17	8224821	8228319	1.2298e-11	-0.160832	5.14818e-05	Yes
NM_032329|ING5|chr2|+	chr2	241724989	241729481	9.30417e-08	-0.198015	7.9093e-05	Yes
NM_001040445|ASB1|chr2|+	chr2	238446384	238452250	3.76302e-08	-0.166708	7.94125e-05	Yes
NM_178191|ATPIF1|chr1|+	chr1	28236361	28238105	3.27554e-05	0.152963	9.37269e-05	Yes
NM_003818|CDS2|chr20|+	chr20	5190102	5197887	4.75681e-08	-0.149618	0.000131923	Yes
NM_017902|HIF1AN|chr10|+	chr10	100548093	100553924	5.48949e-09	-0.150111	0.000143092	Yes
NM_001167856|SBNO1|chr12|-	chr12	123289109	123296050	1.01277e-06	-0.148483	0.00017741	Yes
NM_020740|ANKFY1|chr17|-	chr17	4194478	4195177	0.000253631	0.211004	6.45826e-05	Yes
NM_014914|AGAP1|chr2|+	chr2	236123919	236131800	7.89457e-05	-0.157402	0.000154841	Yes
NM_006372|SYNCRIP|chr6|-	chr6	85613975	85615347	0.000112693	0.149123	0.00014401	Yes
NM_020726|NLN|chr5|+	chr5	65822781	65829283	2.39105e-05	-0.148743	0.000192303	Yes
NM_032932|RAB11FIP4|chr17|+	chr17	31531616	31538213	6.07857e-07	-0.145441	0.000255234	Yes
NM_001142641|FBRSL1|chr12|+	chr12	132582971	132585187	3.74356e-06	-0.192942	0.000282466	Yes
NM_001031617|COX19|chr7|-	chr7	964850	969456	2.97847e-11	-0.166846	0.000284389	Yes
NM_002505|NFYA|chr6|+	chr6	41097357	41102407	1.37502e-07	-0.142685	0.00032023	Yes
NM_018947|CYCS|chr7|-	chr7	25118651	25123849	6.96578e-10	-0.139319	0.000375123	Yes
NM_001170330|C4orf3|chr4|-	chr4	119296419	119298779	3.05482e-07	-0.139129	0.000382154	Yes
NM_004491|ARHGAP35|chr19|+	chr19	47000331	47005076	0.000173045	-0.141788	0.000310205	Yes
NM_003568|ANXA9|chr1|+	chr1	150995260	150995638	4.60476e-08	-0.136212	0.000522763	Yes
NM_001190317|IP6K2|chr3|-	chr3	48693451	48695418	7.10016e-05	0.136639	0.000496743	Yes
NM_001190316|IP6K2|chr3|-	chr3	48693451	48695421	7.56611e-05	0.136318	0.000512262	Yes
NM_012474|UCK2|chr1|+	chr1	165907684	165911618	5.81676e-06	-0.13536	0.000561395	Yes
NM_173473|ANAPC16|chr10|+	chr10	72233001	72235860	2.0275e-08	-0.135089	0.000564809	Yes
NM_033406|FBXO3|chr11|-	chr11	33746745	33747320	0.00127942	0.213583	5.771e-08	Yes
NM_004041|ARRB1|chr11|-	chr11	75260122	75266274	5.35745e-07	-0.13495	0.000657178	Yes
NM_001135669|XPR1|chr1|+	chr1	180884006	180890279	1.32883e-05	-0.136409	0.000752802	Yes
NM_004738|VAPB|chr20|+	chr20	58444077	58451100	1.79425e-05	-0.132046	0.000804302	Yes
NR_027671|UGGT1|chr2|+	chr2	128189717	128195675	2.535e-05	-0.132267	0.00080322	Yes
NM_203315|BDH1|chr3|-	chr3	197509783	197512364	2.17482e-06	-0.133224	0.000817323	Yes
NM_012164|FBXW2|chr9|-	chr9	120756976	120764847	1.41299e-05	-0.132189	0.000816725	Yes
NM_002111|HTT|chr4|+	chr4	3239846	3243960	4.43597e-07	-0.131157	0.000833161	Yes
NM_003688|CASK|chrX|-	chrX	41514936	41520596	2.64319e-07	-0.132214	0.000913325	Yes
NM_024625|ZC3HAV1|chr7|-	chr7	139060338	139061138	3.3179e-06	0.129235	0.00112935	Yes
NM_153029|N4BP1|chr16|-	chr16	48538726	48543261	1.63037e-07	-0.127564	0.00115714	Yes
NM_001255976|PMEPA1|chr20|-	chr20	57648392	57652598	0.000256867	-0.130335	0.00105187	Yes
NM_031892|SH3KBP1|chrX|-	chrX	19533965	19536458	0.0018993	-0.140426	0.000429787	Yes
NM_024946|FAM192A|chr16|-	chr16	57152466	57154507	0.000108101	-0.125992	0.0013325	Yes
NM_006315|PCGF3|chr4|+	chr4	766032	770639	2.74902e-05	-0.125547	0.00139844	Yes
NM_002451|MTAP|chr9|+	chr9	21861976	21865970	0.00145591	-0.134376	0.0007353	Yes
NM_170665|ATP2A2|chr12|+	chr12	110346201	110351092	2.86205e-07	-0.124643	0.00147692	Yes
NM_024592|SRD5A3|chr4|+	chr4	55369832	55373099	2.41273e-10	-0.124516	0.0015192	Yes
NM_003348|UBE2N|chr12|-	chr12	93408312	93410079	2.22461e-07	-0.124281	0.0015251	Yes
NM_013382|POMT2|chr14|-	chr14	77274956	77277481	4.16982e-05	-0.128535	0.00172566	Yes
NM_020775|KIAA1324|chr1|+	chr1	109202944	109206781	0.000563069	-0.124529	0.00150472	Yes
NM_152734|C6orf89|chr6|+	chr6	36923347	36928964	1.31615e-05	-0.120651	0.00211067	Yes
NM_001145453|GFRA1|chr10|-	chr10	116056931	116064544	2.82959e-06	-0.128881	0.00222399	Yes
NM_024627|C22orf29|chr22|-	chr22	19846138	19852486	3.90508e-05	-0.138428	0.00244568	Yes
NM_002490|NDUFA6|chr22|-	chr22	42085526	42086314	4.17968e-06	-0.118565	0.00252224	Yes
NM_006454|MXD4|chr4|-	chr4	2247433	2250701	0.00260146	-0.1271	0.00124987	Yes
NM_001199058|C15orf38-AP3S2|chr15|-	chr15	89830599	89835643	2.59845e-05	-0.118412	0.00263519	Yes
NM_003681|PDXK|chr21|+	chr21	43755951	43762307	1.24491e-06	-0.11788	0.00269308	Yes
NM_003463|PTP4A1|chr6|+	chr6	63580057	63583584	5.2378e-05	-0.118191	0.00268465	Yes
NM_005034|POLR2K|chr8|+	chr8	100153294	100154002	2.85581e-06	-0.117414	0.00275843	Yes
NM_022455|NSD1|chr5|+	chr5	177293832	177300213	0.00278377	-0.125983	0.00157274	Yes
NM_003221|TFAP2B|chr6|+	chr6	50843092	50847613	0.00412153	-0.166531	0.00107053	Yes
NM_183050|BCKDHB|chr6|+	chr6	80343664	80346270	0.0036939	0.132922	0.00129608	Yes
NM_001102560|PPAPDC1B|chr8|-	chr8	38266980	38267391	7.11985e-06	0.115617	0.00325302	Yes
NM_004124|GMFB|chr14|-	chr14	54474491	54478159	0.000608647	-0.118451	0.00304248	Yes
NM_001146082|MBOAT7|chr19|-	chr19	54178323	54178941	2.30537e-07	0.114732	0.00349928	Yes
NM_001035235|SRA1|chr5|-	chr5	140550067	140550911	0.0044763	-0.125856	0.00133718	Yes
NM_015321|CRTC1|chr19|+	chr19	18777171	18782333	1.53269e-05	-0.121307	0.00360584	Yes
NM_001166168|NEK6|chr9|+	chr9	124350837	124352440	0.00433372	-0.124584	0.00157569	Yes
NM_007033|RER1|chr1|+	chr1	2403035	2404802	1.3014e-06	-0.113597	0.00378556	Yes
NR_039997|LOC100506083|chr16|-	chr16	70315640	70316142	0.00801643	0.168489	2.47495e-05	Yes
NM_020947|KIAA1609|chr16|-	chr16	84476360	84480026	0.000280829	-0.181563	0.00389956	Yes
NM_015154|MESDC2|chr15|-	chr15	80975754	80979477	2.49224e-07	-0.112719	0.00409503	Yes
NM_030816|ANKRD13C|chr1|-	chr1	70259002	70262847	0.00179947	-0.124301	0.00324304	Yes
NM_021079|NMT1|chr17|+	chr17	45105619	45109014	6.22045e-05	-0.112616	0.00412936	Yes
NR_027264|GLG1|chr16|-	chr16	74447428	74453334	0.00017424	-0.112721	0.00412329	Yes
NM_022344|C17orf75|chr17|-	chr17	32328441	32331978	1.74988e-09	-0.11401	0.00438195	Yes
NM_006208|ENPP1|chr6|+	chr6	131890341	131895155	3.9503e-05	-0.11335	0.00439107	Yes
NM_001025247|TAF5L|chr1|-	chr1	229599194	229602919	3.84367e-05	0.117304	0.0045326	Yes
NM_175871|SWSAP1|chr19|+	chr19	11375513	11376951	0.00598743	-0.158841	0.00162793	Yes
NM_002634|PHB|chr17|-	chr17	49404058	49405204	0.00478862	-0.119968	0.00225584	Yes
NM_012402|ARFIP2|chr11|-	chr11	6474683	6477268	0.000100337	-0.111127	0.00462358	Yes
NM_021130|PPIA|chr7|+	chr7	44801287	44803117	0.00137981	-0.112923	0.00399933	Yes
NM_001145370|PTPN3|chr9|-	chr9	109375694	109379633	7.6302e-05	-0.116266	0.00465342	Yes
NM_145868|ANXA11|chr10|-	chr10	80155124	80155912	0.000486849	-0.111661	0.00446025	Yes
NM_138570|SLC38A10|chr17|-	chr17	81250871	81251612	1.04125e-07	0.117617	0.00470626	Yes
NM_001042472|ABHD12|chr20|-	chr20	25300198	25300884	0.00370116	0.116587	0.00300111	Yes
NM_024632|SAP30L|chr5|+	chr5	154455900	154461053	0.000165145	-0.110714	0.00481189	Yes
NM_001149|ANK3|chr10|-	chr10	60026298	60029826	0.00242938	-0.123416	0.00407532	Yes
NM_012405|ICMT|chr1|-	chr1	6221299	6225262	9.29629e-08	-0.111119	0.00530804	Yes
NM_001142386|PDK3|chrX|+	chrX	24539134	24550466	5.37356e-06	-0.119012	0.00536217	Yes
NM_018027|FRMD4A|chr10|-	chr10	13643706	13647035	2.72097e-06	-0.112496	0.00544783	Yes
NM_004739|MTA2|chr11|-	chr11	62593203	62594040	0.0076725	0.123724	0.00162896	Yes
NM_015704|PPPDE2|chr22|-	chr22	41598028	41601190	3.70671e-05	-0.109244	0.00547966	Yes
NM_033386|MICALL1|chr22|+	chr22	37940709	37942458	3.40616e-06	-0.11186	0.00552282	Yes
NM_005082|TRIM25|chr17|-	chr17	56887909	56892229	0.000298644	-0.120469	0.00539847	Yes
NM_000259|MYO5A|chr15|-	chr15	52307283	52313848	6.0167e-05	-0.117946	0.00552836	Yes
NM_001142674|CHID1|chr11|-	chr11	867859	869956	5.1953e-10	0.109272	0.00565285	Yes
NM_006311|NCOR1|chr17|-	chr17	16030094	16032483	0.00222188	-0.111441	0.00457123	Yes
NM_022061|MRPL17|chr11|-	chr11	6680385	6682402	0.00669897	-0.117982	0.00264948	Yes
NM_012412|H2AFV|chr7|-	chr7	44833614	44834562	0.000203637	-0.107888	0.00597595	Yes
NM_133474|ZNF721|chr4|-	chr4	439990	444432	0.00128666	-0.133008	0.00546145	Yes
NM_020248|CTNNBIP1|chr1|-	chr1	9848276	9850776	5.61052e-08	-0.10747	0.00633564	Yes
NM_001001563|TIMM50|chr19|+	chr19	39489719	39490888	0.000108049	-0.106711	0.00663288	Yes
NM_003971|SPAG9|chr17|-	chr17	50962174	50966387	0.000621536	-0.107338	0.0064004	Yes
NM_000629|IFNAR1|chr21|+	chr21	33355316	33359822	8.15112e-05	-0.106151	0.00683907	Yes
NM_019009|TOLLIP|chr11|-	chr11	1274368	1277253	0.00058087	-0.106746	0.00665727	Yes
NM_001077180|METTL9|chr16|+	chr16	21655230	21657471	0.0082633	0.116876	0.00288587	Yes
NM_174921|C4orf34|chr4|-	chr4	39550926	39552158	2.17445e-05	-0.105492	0.0071946	Yes
NM_016025|METTL9|chr16|+	chr16	21655227	21657471	0.00857613	0.11625	0.00304084	Yes
NM_004863|SPTLC2|chr14|-	chr14	77505997	77512403	0.00327814	-0.107811	0.00601172	Yes
NM_001202468|ZMYND11|chr10|+	chr10	248903	249789	0.00668925	0.113104	0.00447777	Yes
NM_012218|ILF3|chr19|+	chr19	10689179	10692419	2.20599e-05	-0.104213	0.00793201	Yes
NM_003255|TIMP2|chr17|-	chr17	78852977	78855864	0.00250383	-0.106087	0.00687278	Yes
NM_001257101|PCGF5|chr10|+	chr10	91278269	91284331	0.00123747	-0.127431	0.00758029	Yes
NR_027237|LOC728743|chr7|+	chr7	150410160	150412470	0.0107643	-0.137744	0.00294633	Yes
NM_138373|MYADM|chr19|+	chr19	53873528	53876435	0.00151577	-0.10512	0.00773056	Yes
NM_012201|GLG1|chr16|-	chr16	74447428	74452131	0.00442745	-0.107397	0.00628966	Yes
NM_020746|MAVS|chr20|+	chr20	3865683	3876123	0.00139537	-0.108391	0.00787647	Yes
NM_006827|TMED10|chr14|-	chr14	75131468	75135006	0.00351534	-0.106064	0.00688473	Yes
NM_032815|NFATC2IP|chr16|+	chr16	28963705	28966446	4.94155e-06	-0.102978	0.00881288	Yes
NM_022773|LMF1|chr16|-	chr16	853635	854706	0.0181337	0.165127	0.000172141	Yes
NM_054014|FKBP1A|chr20|-	chr20	1371712	1372240	0.0156918	0.124413	0.00152023	Yes
NM_001134232|TMEM106B|chr7|+	chr7	12231837	12237264	0.000140935	-0.102552	0.00948311	Yes
NM_020964|EPG5|chr18|-	chr18	45847609	45852649	8.91099e-06	-0.105971	0.00981194	Yes
NM_020408|LYRM4|chr6|-	chr6	5108419	5109491	8.01375e-06	-0.101436	0.00988545	Yes
NM_012425|RSU1|chr10|-	chr10	16590618	16593496	2.45717e-07	-0.101342	0.00989649	Yes
NM_001099693|RPL31|chr2|+	chr2	101005959	101006423	1.03786e-05	0.101182	0.00995741	Yes
NM_006306|SMC1A|chrX|-	chrX	53374149	53380186	9.67546e-09	-0.101696	0.00998352	Yes
NM_007350|PHLDA1|chr12|-	chr12	76025447	76030092	0.0168024	-0.125191	0.00200033	Yes
NM_001243745|CROT|chr7|+	chr7	87359206	87360109	0.000937122	0.122121	0.0102622	Yes
NR_028105|DCAF8|chr1|-	chr1	160239222	160240370	0.00335888	0.103437	0.00909674	Yes
NM_001146343|PQLC1|chr18|-	chr18	79902420	79904183	0.0027643	-0.102327	0.00947319	Yes
NM_004175|SNRPD3|chr22|+	chr22	24571916	24572541	2.53656e-05	-0.0999117	0.0109342	Yes
NM_000373|UMPS|chr3|+	chr3	124743915	124749272	0.000409862	-0.0995827	0.0113271	Yes
NM_032564|DGAT2|chr11|+	chr11	75800354	75801536	0.000879011	-0.11347	0.0112763	Yes
NM_018036|ATG2B|chr14|-	chr14	96281258	96285985	0.0001283	-0.103963	0.0120909	Yes
NM_181725|METTL2A|chr17|+	chr17	62448575	62450093	5.00371e-06	-0.0981332	0.0125815	Yes
NM_020673|RAB22A|chr20|+	chr20	58359606	58367507	2.90012e-05	-0.0983718	0.0125723	Yes
NM_005359|SMAD4|chr18|+	chr18	51078256	51085041	0.0105222	-0.105336	0.00779667	Yes
NM_031490|LONP2|chr16|+	chr16	48351581	48353496	0.00249856	-0.0986969	0.0119471	Yes
NM_024516|C16orf53|chr16|+	chr16	29819555	29822495	0.00107942	-0.097862	0.0128294	Yes
NM_018222|PARVA|chr11|+	chr11	12527849	12535356	0.000141593	-0.0971726	0.0133351	Yes
NM_032354|TMEM107|chr17|-	chr17	8172979	8174272	1.39294e-05	-0.100288	0.0134368	Yes
NM_018156|VPS13D|chr1|+	chr1	12508893	12512046	0.000236559	-0.097306	0.0134231	Yes
NM_001145646|APH1B|chr15|+	chr15	63305614	63309126	0.00021587	-0.100963	0.0135079	Yes
NM_004096|EIF4EBP2|chr10|+	chr10	70421716	70428618	0.000765511	-0.0972129	0.0132966	Yes
NM_016621|PHF21A|chr11|-	chr11	45929319	45934225	1.36739e-06	-0.0973666	0.0137302	Yes
NM_001145448|ZNF200|chr16|-	chr16	3222325	3224610	0.0246892	0.160956	0.00144694	Yes
NM_024050|DDA1|chr19|+	chr19	17319546	17323223	0.000409703	-0.0969928	0.0136531	Yes
NM_017672|TRPM7|chr15|-	chr15	50557155	50561808	0.000226759	-0.0986666	0.0138243	Yes
NM_001241|CCNT2|chr2|+	chr2	134954481	134959345	0.00057289	-0.101074	0.0137196	Yes
NM_001128610|USP8|chr15|+	chr15	50498903	50500562	0.00143087	-0.097601	0.0133581	Yes
NM_018109|MTPAP|chr10|-	chr10	30309801	30313971	2.33043e-05	-0.0973308	0.0140652	Yes
NM_001165030|TMEM41B|chr11|-	chr11	9295092	9295387	2.29039e-05	0.111976	0.0143075	Yes
NM_006321|ARIH2|chr3|+	chr3	48983199	48985538	5.38369e-05	-0.096331	0.0143112	Yes
NM_001261|CDK9|chr9|+	chr9	127789178	127790773	0.00238328	-0.0973737	0.0132866	Yes
NM_015412|C3orf17|chr3|-	chr3	113002445	113006004	0.00210927	-0.0970379	0.0139787	Yes
NM_018839|NSFL1C|chr20|-	chr20	1442162	1443911	8.66036e-07	-0.0955584	0.0151146	Yes
NM_001537|HSBP1|chr16|+	chr16	83811421	83812989	5.12926e-05	-0.0954312	0.015093	Yes
NM_001256702|USP3|chr15|+	chr15	63590661	63594640	0.000178272	-0.0953689	0.0158023	Yes
NM_153332|ERI1|chr8|+	chr8	9029792	9033339	0.00714836	-0.138998	0.0128164	Yes
NM_003099|SNX1|chr15|+	chr15	64137568	64144234	1.62593e-05	-0.094121	0.0165468	Yes
NM_020536|CSRP2BP|chr20|+	chr20	18187286	18188387	0.00106902	0.0954093	0.016089	Yes
NM_001146169|TATDN3|chr1|+	chr1	212815047	212816825	0.00924652	0.0991694	0.0120699	Yes
NM_000442|PECAM1|chr17|-	chr17	64319417	64323845	0.00198912	-0.0948655	0.0157872	Yes
NM_001243403|CLEC16A|chr16|+	chr16	11125979	11126344	0.00350874	0.127665	0.0150758	Yes
NM_032368|LZIC|chr1|-	chr1	9929718	9930457	0.00532498	-0.0966112	0.0141791	Yes
NR_027368|POP4|chr19|+	chr19	29615244	29617255	0.000136149	0.093847	0.0170368	Yes
NM_206855|QKI|chr6|+	chr6	163563420	163578596	0.00597695	-0.120716	0.0142145	Yes
NM_017660|GATAD2A|chr19|+	chr19	19505344	19508932	0.00690634	-0.0973985	0.0137733	Yes
NM_014730|MLEC|chr12|+	chr12	120696316	120701864	0.0056484	-0.0959311	0.0145686	Yes
NM_002861|PCYT2|chr17|-	chr17	81902905	81904944	0.00548757	-0.0961001	0.0152532	Yes
NM_033550|TP53RK|chr20|-	chr20	46684365	46687231	0.0234869	-0.107668	0.00644433	Yes
NM_198087|ZNF200|chr16|-	chr16	3222325	3224613	0.0345648	0.168124	0.000927311	Yes
NM_024653|PRKRIP1|chr7|+	chr7	102425014	102426682	0.0177361	-0.102396	0.00953694	Yes
NM_012181|FKBP8|chr19|-	chr19	18531758	18532255	0.00020463	0.0928048	0.0183094	Yes
NM_001256126|CERS6|chr2|+	chr2	168769510	168771951	0.00430947	-0.0948859	0.0162587	Yes
NM_001013257|BCAM|chr19|+	chr19	44819582	44820353	5.47317e-06	0.0927216	0.0184145	Yes
NM_001039348|EFEMP1|chr2|-	chr2	55865962	55867234	0.0345305	0.126642	0.00139662	Yes
NM_001146171|TATDN3|chr1|+	chr1	212815013	212816825	0.012283	0.0983123	0.0127655	Yes
NM_001009568|SMPDL3B|chr1|+	chr1	27955949	27956480	7.2867e-08	0.103099	0.0189212	Yes
NM_001100400|PDS5A|chr4|-	chr4	39897971	39898528	0.00841994	0.0979161	0.0147266	Yes
NM_001243127|PACS2|chr14|+	chr14	105394554	105398147	1.08872e-05	-0.0922197	0.0190597	Yes
NM_001336|CTSZ|chr20|-	chr20	58995187	58995759	0.0240011	0.105712	0.00707395	Yes
NM_004324|BAX|chr19|+	chr19	48960810	48961262	0.000161985	0.0921661	0.0191297	Yes
NM_013319|UBIAD1|chr1|+	chr1	11285644	11288434	0.0137986	-0.0986687	0.0124432	Yes
NM_023074|ZNF649|chr19|-	chr19	51889235	51891897	0.0388937	0.218321	1.80239e-05	Yes
NR_027007|LOC440944|chr3|-	chr3	9388853	9390497	0.000205331	-0.0995399	0.0195483	Yes
NM_030806|C1orf21|chr1|+	chr1	184619518	184629021	1.68069e-07	-0.0923153	0.0196918	Yes
NM_138471|C11orf84|chr11|+	chr11	63826928	63827718	0.00636964	0.0959286	0.016529	Yes
NM_001204137|MBD1|chr18|-	chr18	50271042	50271540	0.00574214	0.0942846	0.0169516	Yes
NM_024738|C12orf49|chr12|-	chr12	116715791	116717893	0.02794	-0.107947	0.00614486	Yes
NM_001142279|RNASEH2B|chr13|+	chr13	50969932	50970460	0.012651	0.136073	0.013791	Yes
NM_001448|GPC4|chrX|-	chrX	133301036	133303069	0.000344023	-0.0965197	0.0200763	Yes
NM_001195000|MR1|chr1|+	chr1	181055225	181061938	0.00084607	-0.0936077	0.019841	Yes
NM_177538|CYP20A1|chr2|+	chr2	203296758	203305840	2.57166e-05	-0.0935497	0.0203232	Yes
NM_014267|C11orf58|chr11|+	chr11	16754871	16758354	2.03818e-05	-0.0911101	0.0203607	Yes
NM_000657|BCL2|chr18|-	chr18	63317954	63318952	0.0255451	-0.117569	0.00762464	Yes
NM_015346|ZFYVE26|chr14|-	chr14	67746520	67748639	0.0110485	-0.103027	0.0149031	Yes
NM_032725|BUD13|chr11|-	chr11	116748170	116748575	0.00132082	0.0919051	0.0199526	Yes
NM_024611|NARG2|chr15|-	chr15	60419609	60423762	0.000127632	-0.0910137	0.0205926	Yes
NM_001130007|GSPT1|chr16|-	chr16	11868128	11873171	1.07925e-05	-0.0905404	0.0211627	Yes
NM_001080975|REPS2|chrX|+	chrX	17147413	17153280	0.00794558	-0.108618	0.0174043	Yes
NM_145914|ZSCAN21|chr7|+	chr7	100063788	100064030	0.0327991	0.121415	0.00504355	Yes
NM_015176|FBXO28|chr1|+	chr1	224157352	224162047	8.4138e-05	-0.0924423	0.0216483	Yes
NM_022105|DIDO1|chr20|-	chr20	62904998	62906100	0.000128587	0.0903418	0.0216516	Yes
NM_012430|SEC22A|chr3|+	chr3	123271522	123274135	2.85879e-05	-0.0899525	0.0222256	Yes
NR_027238|LOC654342|chr2|-	chr2	91636683	91637033	0.0309422	0.113557	0.00699287	Yes
NM_138321|PCSK6|chr15|-	chr15	101313018	101313505	0.00350417	0.100457	0.0208388	Yes
NM_001260|CDK8|chr13|+	chr13	26403956	26404432	0.0347066	0.127227	0.0052465	Yes
NM_020156|C1GALT1|chr7|+	chr7	7243524	7248620	0.00121089	-0.12606	0.0219953	Yes
NM_013325|ATG4B|chr2|+	chr2	241672191	241673856	0.0366856	-0.112138	0.00432201	Yes
NM_024026|MRP63|chr13|+	chr13	21176912	21179081	3.75235e-05	-0.089624	0.022826	Yes
NM_001190329|ATP5G3|chr2|-	chr2	175176258	175179250	0.0146683	0.0948705	0.0157817	Yes
NM_001424|EMP2|chr16|-	chr16	10528422	10533092	0.0245922	-0.0999013	0.0110667	Yes
NM_138391|TMEM183A|chr1|+	chr1	203022855	203024069	2.66505e-05	-0.0890715	0.0233584	Yes
NM_033109|PNPT1|chr2|-	chr2	55634063	55636392	2.25042e-07	-0.089006	0.0235685	Yes
NM_153188|TNPO1|chr5|+	chr5	72908709	72914388	5.41884e-05	-0.0895432	0.0237065	Yes
NM_006374|STK25|chr2|-	chr2	241495017	241495701	0.00200805	0.0896	0.0227568	Yes
NM_001031695|RBFOX2|chr22|-	chr22	35738736	35744249	0.00058967	-0.0892777	0.0236849	Yes
NM_000430|PAFAH1B1|chr17|+	chr17	2681729	2685615	0.000437543	-0.0883694	0.0244758	Yes
NM_203464|AK4|chr1|+	chr1	65226063	65232145	2.33663e-07	-0.107056	0.0247239	Yes
NM_016418|NF2|chr22|+	chr22	29694752	29698600	0.00740011	-0.0983271	0.0213293	Yes
NM_001199693|SLC4A2|chr7|+	chr7	151076287	151076527	0.0216737	0.0964853	0.0142305	Yes
NM_138462|ZMYND19|chr9|-	chr9	137582079	137582686	0.0222701	0.0968159	0.0140494	Yes
NM_005591|MRE11A|chr11|-	chr11	94417303	94420181	0.00295854	-0.104067	0.0239044	Yes
NR_027034|LOC150381|chr22|+	chr22	46057062	46058522	7.87819e-05	-0.112387	0.0260754	Yes
NR_024537|GSTM3|chr1|-	chr1	109733932	109737169	3.65377e-05	-0.0878259	0.0265342	Yes
NM_000027|AGA|chr4|-	chr4	177430775	177431808	0.0333949	0.101497	0.00989782	Yes
NM_003641|IFITM1|chr11|+	chr11	314922	315272	0.000833183	0.0872115	0.0265366	Yes
NM_032012|TMEM245|chr9|-	chr9	109015135	109020505	4.46033e-05	-0.0903003	0.0272373	Yes
NM_015059|TLN2|chr15|+	chr15	62840482	62844630	0.00388554	-0.0986496	0.0254589	Yes
NM_001193613|TUBD1|chr17|-	chr17	59859480	59860424	0.00666491	0.111478	0.0241558	Yes
NM_033637|BTRC|chr10|+	chr10	101553155	101557321	0.000413477	-0.0885607	0.0273272	Yes
NM_002899|RBP1|chr3|-	chr3	139517434	139517680	0.00654597	0.0940532	0.024356	Yes
NM_001136193|FASTKD2|chr2|+	chr2	206791683	206796187	0.0104788	-0.0899702	0.0224077	Yes
NR_037917|HUS1|chr7|-	chr7	47963288	47964632	0.0209569	0.122949	0.0172193	Yes
NM_021075|NDUFV3|chr21|+	chr21	42908864	42909663	0.0522934	-0.123896	0.00160462	No
NM_014286|NCS1|chr9|+	chr9	130232990	130237304	0.000124131	-0.100377	0.0280441	Yes
NM_001164811|PET117|chr20|+	chr20	18142208	18143168	0.00479031	0.0877751	0.0265032	Yes
NM_001144932|PSMB5|chr14|-	chr14	23025851	23026375	0.0132998	0.0897727	0.0222869	Yes
NM_016337|EVL|chr14|+	chr14	100143701	100144236	0.0165991	0.0908186	0.0207678	Yes
NM_030571|NDFIP1|chr5|+	chr5	142151731	142154443	0.000525135	-0.0858676	0.0288412	Yes
NM_173542|PLBD2|chr12|+	chr12	113388459	113389653	0.0377469	0.100795	0.0107897	Yes
NM_004053|BYSL|chr6|+	chr6	41932361	41933046	0.0015546	0.0859617	0.0289137	Yes
NM_017846|TRNAU1AP|chr1|+	chr1	28577500	28578538	5.29714e-05	-0.0855531	0.0298143	Yes
NM_024813|RPAP2|chr1|+	chr1	92387011	92388175	0.000268036	-0.10648	0.0300989	Yes
NM_002092|GRSF1|chr4|-	chr4	70815782	70820861	0.0015637	-0.0854444	0.0296422	Yes
NM_006147|IRF6|chr1|-	chr1	209785623	209788644	0.00234297	-0.085779	0.0293832	Yes
NM_012328|DNAJB9|chr7|+	chr7	108572899	108574850	0.0526632	0.113072	0.00439457	No
NM_002972|SBF1|chr22|-	chr22	50445089	50447240	0.0224763	-0.0939144	0.0195376	Yes
NR_026698|KPNA1|chr3|-	chr3	122421901	122427172	0.000347977	-0.0849134	0.0308038	Yes
NM_024953|NAA25|chr12|-	chr12	112026689	112029653	0.053928	0.120706	0.00406196	No
NM_006830|UQCR11|chr19|-	chr19	1597155	1598215	0.014343	-0.0887754	0.0239331	Yes
NM_206918|DEGS2|chr14|-	chr14	100146416	100146907	0.014319	0.0894532	0.0239587	Yes
NM_012228|MSRB2|chr10|+	chr10	23120758	23122013	0.000976023	-0.0849477	0.0307359	Yes
NM_024805|RBFA|chr18|+	chr18	80045774	80050652	0.00177394	-0.0858431	0.0308124	Yes
NM_005324|H3F3B|chr17|-	chr17	75776434	75778723	7.66867e-06	-0.0843665	0.0317692	Yes
NM_004930|CAPZB|chr1|-	chr1	19338773	19339617	0.0377086	-0.0975036	0.0130221	Yes
NM_004815|ARHGAP29|chr1|-	chr1	94168907	94174749	0.0120662	-0.0896253	0.0258789	Yes
NR_003086|HSD17B7P2|chr10|+	chr10	38377985	38378505	0.013521	-0.100935	0.0251638	Yes
NM_001085400|RELL1|chr4|-	chr4	37610634	37613342	0.062287	-0.146733	0.00092061	No
NM_007107|SSR3|chr3|-	chr3	156540140	156543269	0.000908002	-0.0844024	0.0316963	Yes
NM_004383|CSK|chr15|+	chr15	74802331	74803198	0.00411745	0.0852894	0.0301958	Yes
NM_020859|SHROOM3|chr4|+	chr4	76778809	76783252	0.0112292	-0.0875726	0.0267355	Yes
NM_001178142|TFDP2|chr3|-	chr3	141944428	141952696	5.62537e-06	-0.0846069	0.0324861	Yes
NM_201281|MTMR2|chr11|-	chr11	95832880	95835451	7.72189e-05	-0.0872344	0.0325003	Yes
NM_001098800|MAGED4|chrX|+	chrX	52192057	52192268	0.0219331	0.12267	0.0220916	Yes
NM_174909|TMEM167A|chr5|-	chr5	83052846	83057154	3.69342e-06	-0.0837223	0.0331015	Yes
NM_006122|MAN2A2|chr15|+	chr15	90919635	90922585	5.94681e-05	-0.0844996	0.0333991	Yes
NM_016185|HN1|chr17|-	chr17	75135249	75136250	0.000178108	-0.0837036	0.0334144	Yes
NM_206831|DPH3|chr3|-	chr3	16257061	16260829	7.75559e-07	-0.0835294	0.0337852	Yes
NM_015945|SLC35C2|chr20|-	chr20	46349538	46350524	0.029469	0.0921404	0.019257	Yes
NR_033417|GTF2H2B|chr5|+	chr5	70447234	70450362	1.55191e-05	-0.0834365	0.0341235	Yes
NM_005336|HDLBP|chr2|-	chr2	241227267	241229687	0.00478597	-0.0839869	0.0325486	Yes
NM_018842|BAIAP2L1|chr7|-	chr7	98292963	98293596	0.000890492	-0.0843763	0.0345133	Yes
NR_045790|NSUN4|chr1|+	chr1	46361570	46365152	0.0387499	-0.095843	0.0157758	Yes
NM_000932|PLCB3|chr11|+	chr11	64267353	64269452	0.0382121	-0.0995484	0.0161968	Yes
NM_001415|EIF2S3|chrX|+	chrX	24076722	24078810	0.0266967	0.0899739	0.0219873	Yes
NM_020954|RNF213|chr17|+	chr17	80319190	80321462	1.39649e-05	0.0989642	0.0354355	Yes
NM_001256826|PAF1|chr19|-	chr19	39385630	39386219	0.0491848	0.100516	0.0108855	Yes
NM_148177|FBXO32|chr8|-	chr8	123497887	123503462	0.000312677	-0.0827591	0.0353247	Yes
NM_022818|MAP1LC3B|chr16|+	chr16	87402923	87404774	0.00576395	-0.0837982	0.0329422	Yes
NM_003640|IKBKAP|chr9|-	chr9	108867520	108869182	0.0304839	0.0907909	0.0208068	Yes
NM_004894|C14orf2|chr14|-	chr14	103912288	103912694	0.000242434	-0.0823933	0.0360017	Yes
NM_001032999|CBFA2T2|chr20|+	chr20	33644347	33650031	0.0071368	-0.100167	0.0326693	Yes
NR_033711|TP73-AS1|chr1|-	chr1	3736201	3740387	0.00129258	-0.112275	0.035764	Yes
NM_004079|CTSS|chr1|-	chr1	150730196	150733145	0.000996964	-0.0824067	0.0362601	Yes
NM_004716|PCSK7|chr11|-	chr11	117205072	117206356	0.00885861	0.0842882	0.0323296	Yes
NM_001164825|C1orf212|chr1|-	chr1	34850362	34855982	0.000124574	-0.0826835	0.0368019	Yes
NM_015179|RRP12|chr10|-	chr10	97356701	97357196	0.000186653	0.0821539	0.0368382	Yes
NM_003442|ZNF143|chr11|+	chr11	9527530	9528524	0.0389384	0.092909	0.0188199	Yes
NM_001077399|PNKD|chr2|+	chr2	218272570	218272947	0.0133353	0.0844454	0.031874	Yes
NM_003731|SSNA1|chr9|+	chr9	137189807	137190370	0.0745937	0.12672	0.00124854	No
NM_031448|C19orf12|chr19|-	chr19	29698886	29702977	0.0442219	-0.110262	0.0164396	Yes
NM_017670|OTUB1|chr11|+	chr11	63997349	63998420	0.000177083	0.081266	0.0389309	Yes
NR_024368|FLJ45340|chr7|+	chr7	128651189	128660998	0.0323012	-0.099854	0.0230363	Yes
NR_037718|EFEMP2|chr11|-	chr11	65866443	65866712	0.052191	0.101369	0.0132122	No
NM_024297|PHF23|chr17|-	chr17	7235028	7235840	0.0266304	0.0873431	0.0261922	Yes
NM_001013649|C2orf68|chr2|-	chr2	85605253	85609067	3.84882e-10	-0.080942	0.0397192	Yes
NM_213566|DFFA|chr1|-	chr1	10460546	10463209	0.0347857	-0.0904713	0.0223955	Yes
NM_015247|CYLD|chr16|+	chr16	50796324	50801935	0.011072	-0.0836346	0.0342568	Yes
NM_013302|EEF2K|chr16|+	chr16	22283887	22288745	0.000500215	-0.0830817	0.0395857	Yes
NM_033382|SEC14L2|chr22|+	chr22	30416234	30416975	0.0216444	0.0888864	0.0292075	Yes
NM_004338|C18orf1|chr18|+	chr18	13645127	13652754	0.0185592	-0.0889757	0.0308443	Yes
NM_012154|EIF2C2|chr8|-	chr8	140531165	140532152	0.0687364	-0.160914	0.00576867	No
NM_006191|PA2G4|chr12|+	chr12	56112823	56113910	0.000212032	-0.0807517	0.040034	Yes
NM_001199876|SERF2|chr15|+	chr15	43793759	43794967	0.00669074	-0.0819518	0.0370119	Yes
NM_001018108|SERF2|chr15|+	chr15	43793759	43794967	0.00669074	-0.0819518	0.0370119	Yes
NM_014462|LSM1|chr8|-	chr8	38163321	38163840	0.0373036	0.0898023	0.0224506	Yes
NM_003574|VAPA|chr18|+	chr18	9954053	9960021	5.00262e-06	-0.0798401	0.0421823	Yes
NM_018559|KIAA1704|chr13|+	chr13	45027785	45028269	0.029707	0.0907646	0.0277512	Yes
NM_001687|ATP5D|chr19|+	chr19	1244315	1244825	0.013366	0.082519	0.0360057	Yes
NM_017919|STX17|chr9|+	chr9	99968434	99974536	0.00395777	-0.0912835	0.0407115	Yes
NM_001166279|PAN2|chr12|-	chr12	56316223	56317643	0.0241927	-0.0852972	0.031358	Yes
NM_001193311|C7orf10|chr7|+	chr7	40860316	40860767	0.0599771	0.122805	0.013626	No
NM_002618|PEX13|chr2|+	chr2	61048472	61051990	2.98388e-07	-0.0792075	0.043845	Yes
NM_001202404|ALDH7A1|chr5|-	chr5	126541841	126545019	3.96971e-05	-0.0792614	0.0440286	Yes
NM_005453|ZBTB22|chr6|-	chr6	33314405	33316985	0.0442596	-0.109945	0.0222855	Yes
NM_001903|CTNNA1|chr5|+	chr5	138933802	138935034	0.0415779	0.0888787	0.0236607	Yes
NM_001122681|SH3BP2|chr4|+	chr4	2833697	2841096	0.001696	-0.0801893	0.0437181	Yes
NM_178812|MTDH|chr8|+	chr8	97724600	97730260	0.000200553	-0.079313	0.0447189	Yes
NM_004148|NINJ1|chr9|-	chr9	93121489	93122230	0.00923261	0.0806725	0.0402303	Yes
NM_000021|PSEN1|chr14|+	chr14	73219134	73223691	0.00326504	-0.0795657	0.0437106	Yes
NM_004401|DFFA|chr1|-	chr1	10460546	10461702	0.00780356	-0.0823324	0.0415746	Yes
NM_173674|DCBLD1|chr6|+	chr6	117569620	117569857	0.0891014	0.139364	0.000984773	No
NM_001042510|ZNF706|chr8|-	chr8	101197038	101199239	0.00466073	-0.0793187	0.0435489	Yes
NR_027782|PLEKHM1|chr17|-	chr17	45435900	45437969	0.0472373	-0.0985347	0.0222692	Yes
NM_015972|POLR1D|chr13|+	chr13	27622875	27623453	0.00161673	0.0787979	0.0451172	Yes
NM_033505|EPT1|chr2|+	chr2	26389005	26395891	0.0093129	-0.0908863	0.0413952	Yes
NM_001142288|COX4NB|chr16|-	chr16	85778625	85779867	0.000404375	-0.0783821	0.0464363	Yes
NM_005253|FOSL2|chr2|+	chr2	28411930	28414649	0.00818892	-0.0806113	0.0429483	Yes
NM_002904|RDBP|chr6|-	chr6	31952087	31952398	9.65387e-05	0.078083	0.0472798	Yes
NM_024775|GEMIN6|chr2|+	chr2	38781517	38781964	0.0344395	0.085266	0.0302413	Yes
NM_001199743|DCTN5|chr16|+	chr16	23667017	23673747	0.00700212	-0.0794583	0.0448299	Yes
NM_001005291|SREBF1|chr17|-	chr17	17811451	17812851	1.51366e-05	0.0889213	0.0484647	Yes
NM_005160|ADRBK2|chr22|+	chr22	25722289	25729291	0.00166016	-0.0905221	0.0476964	Yes
NM_001202470|RPS10-NUDT3|chr6|-	chr6	34287196	34288931	0.000876515	-0.0776204	0.0482615	Yes
NM_152834|TMEM18|chr2|-	chr2	667973	669675	0.000173398	-0.0775467	0.0488248	Yes
NM_001135652|EIF2AK2|chr2|-	chr2	37105141	37107395	0.000113439	-0.0794012	0.048862	Yes
NM_001204834|ANO10|chr3|-	chr3	43366326	43366974	0.00364871	0.078103	0.0472229	Yes
NM_006398|UBD|chr6|-	chr6	29555612	29556350	0.0265303	0.0903876	0.0359144	Yes
NM_018449|UBAP2|chr9|-	chr9	33921693	33922599	0.0122882	0.0797383	0.0430915	Yes
NM_001009880|KIAA0930|chr22|-	chr22	45192242	45197216	0.00796209	-0.0787246	0.0454857	Yes
NM_003111|SP3|chr2|-	chr2	173906459	173910257	0.0233369	-0.0820838	0.0378922	Yes
NM_002035|KDSR|chr18|-	chr18	63327738	63331901	0.000374409	-0.0772973	0.0495576	Yes
NM_005633|SOS1|chr2|-	chr2	38981549	38986315	0.00522706	-0.0801496	0.0474873	Yes
NM_012216|MID2|chrX|+	chrX	107926671	107931637	0.0186991	-0.0921438	0.0408467	Yes
NM_001256438|CABLES1|chr18|+	chr18	23257227	23260470	0.00066837	-0.0780714	0.0501508	No
NM_032486|DCTN5|chr16|+	chr16	23667047	23673747	0.00524619	-0.0776666	0.0483015	Yes
NM_005065|SEL1L|chr14|-	chr14	81471547	81477181	0.0553593	0.0903167	0.0234969	No
NM_018963|BRWD1|chr21|-	chr21	39185478	39187417	0.0639445	0.0961637	0.0192712	No
NM_014868|RNF10|chr12|+	chr12	120576590	120577594	0.000180441	-0.0765377	0.0514835	No
NM_001013845|CXorf40B|chrX|-	chrX	149932197	149932767	0.0211782	0.0803231	0.0411054	Yes
NM_005702|ERAL1|chr17|+	chr17	28860431	28861054	0.00325751	0.0770509	0.0502905	No
NM_015386|COG4|chr16|-	chr16	70480569	70481144	0.0367932	0.0836087	0.033616	Yes
NM_001195214|YIPF6|chrX|+	chrX	68531881	68537285	2.84965e-05	-0.0767547	0.052095	No
NM_000362|TIMP3|chr22|+	chr22	32859180	32863041	0.00398219	-0.0769198	0.050505	No
NM_024881|SLC35E1|chr19|-	chr19	16549837	16553909	0.0506648	0.088126	0.0272213	No
NM_001256046|C19orf12|chr19|-	chr19	29698886	29702792	0.0601726	-0.0966192	0.022946	No
NM_004937|CTNS|chr17|+	chr17	3660236	3662893	0.00295208	-0.0802832	0.0516832	No
NR_045839|ANKRD11|chr16|-	chr16	89286658	89287113	0.0473606	0.0994613	0.0295157	Yes
NM_078628|MSL3|chrX|+	chrX	11765467	11767977	0.0930822	0.109807	0.00686141	No
NM_020820|PREX1|chr20|-	chr20	48624255	48625927	0.00213406	-0.0765749	0.0524647	No
NM_012309|SHANK2|chr11|-	chr11	70467856	70473439	0.0780192	-0.12094	0.0147556	No
NM_001144827|RPUSD4|chr11|-	chr11	126202094	126203657	0.0562093	0.0895521	0.0258802	No
NM_005980|S100P|chr4|+	chr4	6696893	6697170	0.0525628	0.0951802	0.0286014	No
NM_001097577|ANG|chr14|+	chr14	20693547	20694186	0.0511381	0.0868789	0.0294837	No
NM_001831|CLU|chr8|-	chr8	27596917	27598250	0.00280064	-0.0757935	0.0538007	No
NM_001190882|ORC4|chr2|-	chr2	147930824	147935698	0.00298733	-0.0758832	0.0538883	No
NR_033712|TP73-AS1|chr1|-	chr1	3736201	3737854	0.000765734	-0.0804812	0.0550265	No
NM_001001417|TBC1D3B|chr17|-	chr17	36165681	36166563	0.013476	0.0959557	0.0488517	Yes
NM_004095|EIF4EBP1|chr8|+	chr8	38059904	38060365	0.023102	0.0791158	0.04442	Yes
NM_014248|RBX1|chr22|+	chr22	40972476	40973015	0.000912146	-0.0752558	0.0555286	No
NM_000135|FANCA|chr16|-	chr16	89737551	89737976	1.6092e-06	0.0992894	0.0567116	No
NM_016002|SCCPDH|chr1|+	chr1	246767195	246768138	0.0868586	-0.0971141	0.0133911	No
NM_013387|UQCR10|chr22|+	chr22	29769678	29770413	0.0154219	-0.0773869	0.0491173	Yes
NM_014974|DIP2C|chr10|-	chr10	274190	277577	0.0224898	-0.0850154	0.0458797	Yes
NM_032449|CC2D1B|chr1|-	chr1	52350593	52353647	8.79885e-05	-0.0758131	0.0575883	No
NM_153339|PUSL1|chr1|+	chr1	1311330	1311585	0.0406742	0.0826181	0.0377025	Yes
NM_001143785|FES|chr15|+	chr15	90895416	90895776	0.0790607	0.129981	0.0187002	No
NM_001204872|NPEPL1|chr20|+	chr20	58715168	58715844	0.112699	0.123151	0.0018926	No
NM_001100390|IQCE|chr7|+	chr7	2610044	2614734	0.0919366	-0.104916	0.0124324	No
NM_000144|FXN|chr9|+	chr9	69072612	69079077	1.33475e-05	-0.0761885	0.0587772	No
NM_001018115|FANCD2|chr3|+	chr3	10101188	10101930	0.0286404	0.08995	0.0448199	Yes
NM_138288|SPTSSA|chr14|-	chr14	34432938	34435304	0.0792643	-0.0917466	0.0196857	No
NM_002013|FKBP3|chr14|-	chr14	45115601	45116252	0.00495518	-0.0747523	0.0571881	No
NM_001142465|ECSIT|chr19|-	chr19	11505916	11506428	0.0442434	0.0822609	0.0376283	Yes
NM_016652|CRNKL1|chr20|-	chr20	20034368	20036362	0.10263	0.102648	0.00892671	No
NM_006817|ERP29|chr12|+	chr12	112022150	112023220	0.0355205	0.0796782	0.0427636	Yes
NM_001242928|ZNF410|chr14|+	chr14	73931503	73932288	0.0728856	0.0881829	0.0247803	No
NM_033204|ZNF101|chr19|+	chr19	19679181	19680329	0.0107632	-0.0931831	0.0563723	No
NM_032881|LSM10|chr1|-	chr1	36393430	36394153	0.0028102	0.0739272	0.0603943	No
NM_001352|DBP|chr19|-	chr19	48630560	48631052	0.0472466	0.0831995	0.0383531	Yes
NM_020662|MRS2|chr6|+	chr6	24423584	24425588	0.0332977	-0.0788977	0.0453461	Yes
NM_001042533|MINA|chr3|-	chr3	97941817	97945342	0.000113369	-0.0763778	0.0619624	No
NM_001202559|CHURC1-FNTB|chr14|+	chr14	65061181	65062655	0.0422147	0.0809341	0.0413091	Yes
NM_001032296|STK24|chr13|-	chr13	98450201	98453209	1.65706e-05	-0.0731296	0.0628185	No
NM_006634|VAMP5|chr2|+	chr2	85592948	85593388	0.0271435	0.0773515	0.0493975	Yes
NM_022100|MRPS14|chr1|-	chr1	175012958	175014851	2.96925e-06	-0.0731011	0.0631257	No
NM_020371|AVEN|chr15|-	chr15	33866227	33866728	0.0932352	0.0956053	0.0165488	No
NM_002028|FNTB|chr14|+	chr14	65061181	65062652	0.0411407	0.0803814	0.0427204	Yes
NM_018685|ANLN|chr7|+	chr7	36452477	36453791	0.0700902	0.0967209	0.0283349	No
NM_006600|NUDC|chr1|+	chr1	26946130	26946871	0.00875028	-0.0742366	0.0593238	No
NM_006796|AFG3L2|chr18|-	chr18	12328944	12329783	0.000647769	0.0729364	0.06393	No
NM_001130822|RABL5|chr7|-	chr7	101313367	101315282	0.000127279	-0.0728135	0.0643801	No
NM_080664|C14orf126|chr14|-	chr14	31446037	31448454	0.0252935	0.0821632	0.0519825	No
NM_003655|CBX4|chr17|-	chr17	79833156	79835395	0.0212832	0.0762424	0.0548252	No
NM_024293|FAM134A|chr2|+	chr2	219182013	219185475	0.00909682	-0.0737873	0.0610845	No
NM_030767|AKNA|chr9|-	chr9	114334153	114337306	0.00218102	0.0801799	0.0646045	No
NM_058004|PI4KA|chr22|-	chr22	20707691	20708098	0.0221991	0.075627	0.0547057	No
NM_005731|ARPC2|chr2|+	chr2	218253891	218254348	0.0902593	0.0907715	0.0208341	No
NM_022783|DEPTOR|chr8|+	chr8	120049576	120050918	0.00240761	-0.0736725	0.0648151	No
NM_153610|CMYA5|chr5|+	chr5	79799370	79800226	0.00154206	0.0877684	0.0658622	No
NR_037672|SERF2|chr15|+	chr15	43794374	43794967	0.00385899	-0.0731369	0.0648645	No
NM_015167|JMJD6|chr17|-	chr17	76718443	76718860	0.116711	0.104085	0.00856427	No
NM_138615|DHX30|chr3|+	chr3	47849867	47850196	0.0432864	0.0797857	0.0453041	Yes
NM_015299|KHNYN|chr14|+	chr14	24437036	24439766	0.0079574	-0.0732829	0.0632901	No
NM_005581|BCAM|chr19|+	chr19	44820916	44821421	0.0999169	0.0933189	0.0176717	No
NM_005087|FXR1|chr3|+	chr3	180976122	180982751	0.000298945	0.0718602	0.0675354	No
NM_000784|CYP27A1|chr2|+	chr2	218814911	218815293	0.00345288	0.0738592	0.0660804	No
NM_025149|ACSF2|chr17|+	chr17	50474502	50474839	0.0472993	0.0798003	0.0442476	Yes
NM_001002844|ZNF280D|chr15|-	chr15	56699360	56701072	0.00686508	0.0805552	0.0646202	No
NM_001625|AK2|chr1|-	chr1	33011225	33013402	6.22913e-05	-0.071683	0.0684304	No
NM_001168355|OSMR|chr5|+	chr5	38886039	38886657	0.0225111	0.0874001	0.057243	No
NM_005002|NDUFA9|chr12|+	chr12	4686938	4687554	0.000453079	0.0717446	0.0684071	No
NM_002268|KPNA4|chr3|-	chr3	160494995	160502202	1.83553e-05	-0.0715727	0.0688581	No
NM_001039590|USP9X|chrX|+	chrX	41232387	41236579	0.00663498	-0.0723615	0.0656389	No
NM_001042590|TMEM8B|chr9|+	chr9	35853505	35854847	0.000718705	-0.0781181	0.0689235	No
NM_001145357|SIN3A|chr15|-	chr15	75369379	75372209	0.0113706	-0.0731601	0.0637352	No
NM_002414|CD99|chrY|+	chrY	2740779	2741309	0.104971	0.0936618	0.0170847	No
NR_023918|LINC00339|chr1|+	chr1	22030280	22031222	0.118391	0.101145	0.0104567	No
NM_001033503|SAR1B|chr5|-	chr5	134601149	134607066	0.000410749	-0.0712905	0.0697449	No
NM_012198|GCA|chr2|+	chr2	162360217	162362638	0.0200984	-0.0789875	0.0599336	No
NM_018048|MAGOHB|chr12|-	chr12	10603765	10606374	2.13948e-05	-0.0714209	0.070102	No
NR_027356|LOC645166|chr1|+	chr1	143401429	143401779	0.0333529	0.085569	0.0534558	No
NM_001110514|EBF4|chr20|+	chr20	2759268	2760108	0.0873273	0.0920112	0.0265711	No
NM_001014842|TM9SF1|chr14|-	chr14	24190038	24190653	0.00248122	0.0715612	0.0691183	No
NM_014774|KIAA0494|chr1|-	chr1	46675159	46678636	0.0635302	-0.0815278	0.0386054	No
NM_033093|TRIM5|chr11|-	chr11	5663195	5664173	0.112651	0.106315	0.0141528	No
NM_004874|BAG4|chr8|+	chr8	38210008	38213301	0.0344238	0.0821321	0.0535689	No
NM_138959|VANGL1|chr1|+	chr1	115691119	115698224	0.0444426	-0.0879345	0.048715	Yes
NM_004804|CIAO1|chr2|+	chr2	96271111	96274162	0.000320134	-0.0710454	0.0709321	No
NM_004554|NFATC4|chr14|+	chr14	24377638	24379604	0.0131155	-0.073556	0.0646007	No
NM_001142605|EFTUD2|chr17|-	chr17	44850480	44851369	0.0417989	0.0768846	0.0506108	No
NM_002931|RING1|chr6|+	chr6	33212298	33212722	0.0372772	0.0759715	0.0534236	No
NM_001012339|DNAJC21|chr5|+	chr5	34954553	34958964	0.00485418	-0.0712361	0.0699589	No
NM_004514|FOXK2|chr17|+	chr17	82601303	82604607	0.0952653	-0.0883378	0.0249749	No
NM_002168|IDH2|chr15|-	chr15	90083980	90084353	0.111291	0.0938276	0.0170598	No
NR_038110|LOC100507246|chr17|+	chr17	76563119	76565348	0.0175039	0.0727637	0.0641494	No
NM_207310|CCDC74B|chr2|-	chr2	130139413	130139690	0.118218	0.113866	0.0140188	No
NM_001166420|HDAC8|chrX|-	chrX	72567582	72568030	0.0296093	0.0762614	0.0583298	No
NM_020123|TM9SF3|chr10|-	chr10	96518110	96522330	1.0292e-06	-0.0704762	0.0732279	No
NM_032206|NLRC5|chr16|+	chr16	57082417	57083524	0.00317476	0.0897858	0.0717855	No
NM_012081|ELL2|chr5|-	chr5	95885098	95888987	6.24278e-06	-0.0718753	0.0734811	No
NM_001136006|GART|chr21|-	chr21	33503931	33504315	0.0495082	0.0775757	0.0487403	Yes
NM_006241|PPP1R2|chr3|-	chr3	195514425	195516942	0.00766822	-0.0713437	0.0697524	No
NR_027776|PMS2P5|chr7|+	chr7	74905578	74906225	0.0025175	-0.0741404	0.0724221	No
NM_001733|C1R|chr12|-	chr12	7080211	7081301	0.0216397	0.0731259	0.063036	No
NM_005870|SAP18|chr13|+	chr13	21147186	21149085	0.00398787	-0.0707555	0.0718732	No
NR_047545|LMNA|chr1|+	chr1	156137654	156137866	0.115939	0.0947919	0.0160327	No
NM_014346|TBC1D22A|chr22|+	chr22	47173498	47175699	0.0698463	-0.0815697	0.0392693	No
NM_000043|FAS|chr10|+	chr10	89014119	89015785	0.142912	0.148256	0.00278135	No
NM_004127|GPS1|chr17|+	chr17	82057053	82057470	0.0482501	0.0770598	0.0502638	No
NM_001082480|ZNF623|chr8|+	chr8	143649898	143653730	0.0420866	-0.0896181	0.0537172	No
NM_002676|PMM1|chr22|-	chr22	41576886	41577440	0.0238069	0.0732153	0.0629179	No
NM_133491|SAT2|chr17|-	chr17	7626238	7626614	0.0430602	0.0761126	0.0533503	No
NM_180982|MRPL52|chr14|+	chr14	22834172	22835037	0.000205258	-0.0701283	0.0748864	No
NM_005659|UFD1L|chr22|-	chr22	19449941	19450744	0.000136594	0.0702697	0.0749786	No
NM_012339|TSPAN15|chr10|+	chr10	69506829	69507667	0.00261568	0.0703937	0.0737894	No
NM_025165|ELL3|chr15|-	chr15	43772606	43773226	0.0214017	-0.0734866	0.0644296	No
NM_145255|MRPL10|chr17|-	chr17	47823272	47824458	0.0689625	0.0805452	0.0407032	No
NR_024282|LOC113230|chr19|+	chr19	14074706	14075062	0.0313751	0.0762573	0.0595863	No
NM_014232|VAMP2|chr17|-	chr17	8159147	8160871	0.139786	-0.108775	0.00557388	No
NM_014615|KIAA0182|chr16|+	chr16	85672405	85676206	4.01175e-06	-0.0699867	0.0754773	No
NM_006142|SFN|chr1|+	chr1	26863142	26864456	0.0102139	0.0720341	0.0705693	No
NM_006009|TUBA1A|chr12|-	chr12	49184800	49185990	0.0357707	-0.074443	0.0582279	No
NM_181847|AMIGO2|chr12|-	chr12	47075707	47079065	0.149148	0.138501	0.00171712	No
NM_015969|MRPS17|chr7|+	chr7	55954909	55955340	0.00625594	-0.0705173	0.073283	No
NM_002536|TBC1D25|chrX|+	chrX	48559614	48562609	0.14066	-0.115733	0.0064385	No
NM_203318|MYO18A|chr17|-	chr17	29073510	29074914	0.109607	0.0901617	0.0220186	No
NM_014706|SART3|chr12|-	chr12	108522214	108523634	0.101965	0.0874969	0.0261601	No
NM_015603|CCDC9|chr19|+	chr19	47271274	47271953	0.00033382	0.0701537	0.0770766	No
NR_033709|TP73-AS1|chr1|-	chr1	3736201	3738513	0.000172766	-0.0784867	0.0771662	No
NM_138799|MBOAT2|chr2|-	chr2	8856571	8858904	0.00516483	-0.0705701	0.0748746	No
NM_015514|NGDN|chr14|+	chr14	23477503	23478193	0.0568726	0.0777682	0.0492374	No
NM_015853|UBXN1|chr11|-	chr11	62676500	62677005	0.115979	0.0914784	0.0200485	No
NM_153348|FBXW8|chr12|+	chr12	117028028	117031148	0.0176986	-0.0806766	0.0692415	No
NM_001130963|TMEM194A|chr12|-	chr12	57055643	57060059	0.0135499	0.0880391	0.0714842	No
NM_024006|VKORC1|chr16|-	chr16	31090854	31091342	0.108909	0.0887277	0.0239	No
NM_014306|C22orf28|chr22|-	chr22	32387575	32388099	0.146075	0.109127	0.00549382	No
NM_006931|SLC2A3|chr12|-	chr12	7919228	7921631	0.0215544	0.0807148	0.0680189	No
NM_001859|SLC31A1|chr9|+	chr9	113260272	113264492	0.0401153	-0.0752268	0.0587436	No
NM_022915|MRPL44|chr2|+	chr2	223966863	223967714	0.152819	0.118416	0.00257397	No
NM_020375|C12orf5|chr12|+	chr12	4352260	4360024	0.0204075	-0.0811233	0.0690831	No
NM_013375|ABT1|chr6|+	chr6	26598265	26600049	0.143188	-0.104291	0.00798198	No
NM_001040436|YARS2|chr12|-	chr12	32746544	32747363	0.0513481	-0.0759575	0.0540264	No
NM_020314|C16orf62|chr16|+	chr16	19700378	19701163	0.0635332	-0.0778279	0.0480096	No
NM_018129|PNPO|chr17|+	chr17	47946614	47949308	0.0394492	0.0745049	0.0601984	No
NM_024040|CUEDC2|chr10|-	chr10	102423245	102423572	0.048345	0.0752099	0.0560587	No
NM_001040273|TYSND1|chr10|-	chr10	70137977	70140141	0.000578509	-0.0689261	0.0800233	No
NM_024583|SCRN3|chr2|+	chr2	174427713	174429575	0.049997	-0.0767224	0.0556247	No
NM_015983|UBE2D4|chr7|+	chr7	43952650	43956136	0.000263234	0.0690711	0.0805655	No
NM_000377|WAS|chrX|+	chrX	48691107	48691426	0.00738439	0.085462	0.0773768	No
NM_033011|PLAT|chr8|-	chr8	42174718	42176151	0.00852024	0.0698359	0.0772599	No
NM_001008395|C7orf59|chr7|+	chr7	100153867	100154210	0.149094	0.105361	0.00735803	No
NM_003325|HIRA|chr22|-	chr22	19330701	19331556	0.0280224	0.0720911	0.0681504	No
NM_001202523|DDR1|chr6|+	chr6	30899156	30900156	0.0264326	0.0714584	0.0690876	No
NM_001253790|LOC440335|chr16|+	chr16	4796190	4796491	0.0395324	-0.0735271	0.0630293	No
NM_001103147|GIGYF2|chr2|+	chr2	232856793	232860579	0.01838	-0.070564	0.0737648	No
NM_001184790|PARD3|chr10|-	chr10	34109560	34111562	0.139394	-0.111121	0.0132784	No
NM_138353|DCAF15|chr19|+	chr19	13960940	13961444	0.150114	0.107153	0.00797684	No
NR_027444|LOC100133957|chrX|+	chrX	47658853	47660377	0.00894843	0.0693904	0.0787035	No
NM_020311|CXCR7|chr2|+	chr2	236580440	236582351	0.0336262	0.0756166	0.06667	No
NM_016417|GLRX5|chr14|+	chr14	95543947	95544718	0.015347	0.0698369	0.0758784	No
NM_017588|WDR5|chr9|+	chr9	134157893	134159972	0.00185951	-0.0683054	0.0827852	No
NM_017921|NPLOC4|chr17|-	chr17	81556887	81559416	0.00504832	-0.0687059	0.0812306	No
NR_015427|LINC00094|chr9|+	chr9	134026208	134030324	0.000600548	-0.0705402	0.083496	No
NM_014053|FLVCR1|chr1|+	chr1	212895216	212899363	0.0375495	-0.0812876	0.0652883	No
NM_018096|NLE1|chr17|-	chr17	35131349	35132449	0.021337	-0.0751623	0.0734681	No
NM_001134337|RNF24|chr20|-	chr20	3931422	3934201	0.0352813	-0.0948559	0.0676276	No
NM_004331|BNIP3L|chr8|+	chr8	26410364	26413128	0.0159252	-0.0694301	0.0773753	No
NM_004555|NFATC3|chr16|+	chr16	68226350	68228547	0.0563006	-0.074856	0.0572283	No
NR_037923|DYX1C1-CCPG1|chr15|-	chr15	55355648	55356409	0.0766719	0.0787301	0.0471809	No
NR_034080|LOC100130855|chr15|-	chr15	63587710	63589100	0.162733	0.140335	0.00431769	No
NR_033758|MINOS1|chr1|+	chr1	19626387	19629821	0.00957579	-0.0685379	0.0812685	No
NM_024100|WDR18|chr19|+	chr19	994213	994570	0.0603973	0.0792463	0.0560447	No
NM_032434|ZNF512|chr2|+	chr2	27621153	27623096	0.00346699	0.0695813	0.0846824	No
NM_006682|FGL2|chr7|-	chr7	77193371	77196985	0.0205917	-0.0783	0.0761318	No
NM_015629|PRPF31|chr19|+	chr19	54131307	54131719	0.0145608	0.0690901	0.0793058	No
NM_145037|FAM55C|chr3|+	chr3	101821404	101828231	0.00964517	-0.0794732	0.0819675	No
NM_006844|ILVBL|chr19|-	chr19	15114978	15115430	0.00882538	0.0683305	0.0826717	No
NM_002041|GABPB1|chr15|-	chr15	50285880	50286183	0.00753276	0.0694071	0.0834502	No
NM_078626|CDKN2C|chr1|+	chr1	50973893	50974637	0.0131837	0.0695778	0.0807371	No
NM_052859|RFT1|chr3|-	chr3	53088485	53092070	0.000345211	-0.0673769	0.0875521	No
NM_003920|TIMELESS|chr12|-	chr12	56416373	56417786	0.00556706	-0.0678625	0.085045	No
NM_007097|CLTB|chr5|-	chr5	176392455	176392945	0.048588	0.0730337	0.0635754	No
NM_012338|TSPAN12|chr7|-	chr7	120787320	120788897	0.108798	0.126637	0.0335266	No
NM_001441|FAAH|chr1|+	chr1	46413447	46413848	0.0055195	0.0679614	0.0858096	No
NM_006413|RPP30|chr10|+	chr10	90900570	90902190	0.0262312	-0.0699515	0.0756244	No
NM_001142646|TPRA1|chr3|-	chr3	127573069	127573788	0.0200142	0.0692185	0.0787483	No
NM_006319|CDIPT|chr16|-	chr16	29858357	29859334	0.0419459	0.0718219	0.0681092	No
NM_001136042|AARSD1|chr17|-	chr17	42950526	42950728	0.0867918	0.0802107	0.0457129	No
NM_033257|DGCR6L|chr22|-	chr22	20314238	20314824	0.0322054	0.0705794	0.0730297	No
NM_015169|RRS1|chr8|+	chr8	66429028	66430733	0.0361285	0.0729522	0.0710854	No
NM_001164619|GPC3|chrX|-	chrX	133535748	133536293	0.102882	0.100249	0.037709	No
NM_000386|BLMH|chr17|-	chr17	30248195	30249168	0.0614934	0.0750568	0.058517	No
NM_052969|RPL39L|chr3|-	chr3	187120953	187121328	0.0748974	0.077829	0.0519898	No
NM_006700|TRAFD1|chr12|+	chr12	112152735	112153604	0.0567898	0.0737127	0.0611456	No
NR_038354|WDR20|chr14|+	chr14	102208862	102210530	0.0363459	0.0727726	0.0715534	No
NM_017850|C1orf109|chr1|-	chr1	37681570	37683160	0.0981496	0.0831832	0.0406535	No
NM_016372|TPRA1|chr3|-	chr3	127573065	127573788	0.0198545	0.0689315	0.0799996	No
NM_030927|TSPAN14|chr10|+	chr10	80517905	80522635	0.0330618	-0.0707643	0.0733965	No
NM_015155|LARP4B|chr10|-	chr10	809544	813213	0.0413647	-0.0719224	0.0694542	No
NM_030759|NRBF2|chr10|+	chr10	63153511	63155026	0.0369841	0.0719003	0.0720001	No
NM_207111|RNF216|chr7|-	chr7	5620041	5623179	0.012467	-0.0684465	0.0845669	No
NM_174957|ATP2A3|chr17|-	chr17	3923869	3925438	0.0404629	0.0730923	0.0707741	No
NM_032299|DCUN1D5|chr11|-	chr11	103050684	103062414	0.000397211	-0.0665925	0.0908082	No
NM_001170670|ZNHIT6|chr1|-	chr1	85649423	85654098	0.0708712	-0.0766087	0.055595	No
NM_138355|SCRN2|chr17|-	chr17	47837713	47838002	0.145327	0.0943556	0.0185855	No
NM_152307|TRMT61A|chr14|+	chr14	103534550	103537073	0.0237046	0.0800554	0.0794304	No
NM_005151|USP14|chr18|+	chr18	211133	213739	0.0174729	-0.0682279	0.082658	No
NM_014948|UBOX5|chr20|-	chr20	3107573	3110314	0.00936551	-0.086837	0.0867814	No
NM_177988|MRPL47|chr3|-	chr3	179588467	179588995	0.159373	0.0990186	0.0118015	No
NM_207118|GTF2H5|chr6|+	chr6	158191977	158199344	0.00303759	-0.0665885	0.0905772	No
NM_005391|PDK3|chrX|+	chrX	24533929	24534425	0.0148893	0.0689728	0.0851535	No
NM_020319|ANKMY2|chr7|-	chr7	16599776	16600945	0.072539	0.0760457	0.0566263	No
NM_024511|HAUS3|chr4|-	chr4	2228369	2232160	0.0080994	-0.0741111	0.0888964	No
NM_012300|FBXW11|chr5|-	chr5	171861552	171864101	0.111703	0.0836048	0.0371099	No
NM_004999|MYO6|chr6|+	chr6	75914813	75919537	0.00596495	-0.0666593	0.0899845	No
NM_015920|RPS27L|chr15|-	chr15	63153340	63154060	0.00142781	-0.0661927	0.092262	No
NM_005030|PLK1|chr16|+	chr16	23689860	23690305	0.0341698	0.0770855	0.0759359	No
NM_001172415|BAG1|chr9|-	chr9	33252472	33255308	0.0727688	0.0749845	0.0568014	No
NM_001195752|THAP3|chr1|+	chr1	6632796	6633582	0.0946351	0.0800052	0.0459212	No
NM_016538|SIRT7|chr17|-	chr17	81911939	81912614	0.0775606	0.0759153	0.0547264	No
NM_030579|CYB5B|chr16|+	chr16	69462430	69466264	0.00745799	-0.066932	0.0899193	No
NM_014680|KIAA0100|chr17|-	chr17	28614440	28615246	0.121825	0.0839014	0.0328617	No
NM_003659|AGPS|chr2|+	chr2	177538074	177543836	0.0376059	-0.0755505	0.0750775	No
NM_001136053|TPRA1|chr3|-	chr3	127573072	127573788	0.0202561	0.0680809	0.0838028	No
NM_001199382|RNF145|chr5|-	chr5	159157409	159159035	0.159909	0.100664	0.0142733	No
NM_005561|LAMP1|chr13|+	chr13	113322282	113323426	0.0619887	0.0729688	0.0634007	No
NM_018418|SPATA7|chr14|+	chr14	88437838	88438460	0.0378329	0.0854793	0.0755978	No
NM_002245|KCNK1|chr1|+	chr1	233671271	233672512	0.0718258	0.0912113	0.0587803	No
NM_145252|ZG16B|chr16|+	chr16	2831796	2832284	0.0752136	0.0747758	0.0571098	No
NM_006556|PMVK|chr1|-	chr1	154924732	154925265	0.00167504	0.0659919	0.0942764	No
NM_005990|STK10|chr5|-	chr5	172042070	172045022	0.109373	-0.0819491	0.040553	No
NM_001171909|CXorf40A|chrX|+	chrX	149549416	149550541	0.0273836	-0.0801434	0.0819747	No
NM_001262|CDKN2C|chr1|+	chr1	50973893	50974634	0.0124069	0.0676315	0.0896096	No
NM_152388|TMEM237|chr2|-	chr2	201620184	201624322	0.00261257	-0.0665195	0.0947581	No
NM_014820|TOMM70A|chr3|-	chr3	100363459	100365717	0.0588641	0.0720376	0.0668591	No
NM_004843|IL27RA|chr19|+	chr19	14052096	14053214	0.0493615	-0.090464	0.0717828	No
NM_020121|UGGT2|chr13|-	chr13	95801582	95801812	0.176055	0.116272	0.00891501	No
NM_002230|JUP|chr17|-	chr17	41754607	41755895	0.00525073	0.0657199	0.0946164	No
NM_015522|DYNC2LI1|chr2|+	chr2	43794457	43795177	0.0299459	0.0687361	0.0825296	No
NM_078469|BCCIP|chr10|+	chr10	125841255	125842807	0.0116413	0.0666024	0.0920235	No
NM_020374|C12orf4|chr12|-	chr12	4487735	4489899	0.0663995	-0.0758493	0.0651469	No
NR_028051|MTERFD2|chr2|-	chr2	241087094	241089365	0.018034	-0.0841817	0.0894726	No
NM_182501|MTERFD2|chr2|-	chr2	241095566	241096438	0.0341587	0.0687668	0.081912	No
NM_001144968|NEDD4L|chr18|+	chr18	58396167	58401540	0.00317904	-0.0652837	0.0976103	No
NM_006544|EXOC5|chr14|-	chr14	57202476	57208797	2.29626e-05	-0.0665914	0.0992425	No
NM_005851|CDK2AP2|chr11|-	chr11	67506497	67507012	0.00973283	0.0658547	0.094451	No
NM_001196|BID|chr22|-	chr22	17734140	17735591	9.31427e-05	-0.0652503	0.099362	No
NM_178314|RILPL1|chr12|-	chr12	123471362	123472682	0.0284009	-0.0696992	0.0854315	No
NM_015042|ZNF609|chr15|+	chr15	64681692	64686067	0.135695	0.0885755	0.0320471	No
NM_003196|TCEA3|chr1|-	chr1	23381062	23381474	0.070412	0.072867	0.0648077	No
NM_000405|GM2A|chr5|+	chr5	151267296	151270392	0.000219262	0.0652469	0.0999128	No
NM_207354|ANKRD13D|chr11|+	chr11	67302119	67302484	0.0693559	0.0733091	0.0657201	No
NM_001030273|ARNTL|chr11|+	chr11	13386596	13387265	0.018433	0.0757563	0.0912671	No
NM_001131025|PEX5|chr12|+	chr12	7210022	7211483	0.0572709	0.0716077	0.0722554	No
NM_001023560|ZNF187|chr6|+	chr6	28276195	28278203	0.165375	0.1002	0.0182174	No
NM_020810|TRMT5|chr14|-	chr14	60971449	60975194	0.0314393	-0.0745996	0.0853196	No
NM_144571|CNOT6L|chr4|-	chr4	77713387	77720643	0.0898778	-0.0811934	0.0561458	No
NM_148175|PPIL2|chr22|+	chr22	21696747	21697537	0.103235	-0.0773267	0.0494707	No
NM_001173425|DFNB31|chr9|-	chr9	114402080	114402936	0.00342935	0.0739813	0.0994745	No
NM_005387|NUP98|chr11|-	chr11	3711829	3712728	0.161065	0.091811	0.0207742	No
NM_001135699|YWHAZ|chr8|-	chr8	100918576	100920752	0.0448227	0.0690767	0.078899	No
NM_001206683|ATF7|chr12|-	chr12	53542885	53543448	0.000439221	0.0646517	0.101171	No
NM_012391|SPDEF|chr6|-	chr6	34537802	34538452	0.0432254	0.068744	0.0803556	No
NM_024165|PHF1|chr6|+	chr6	33415810	33416453	0.0501841	0.0695893	0.0769257	No
NR_037791|RAB4B-EGLN2|chr19|+	chr19	40807809	40808441	0.125448	0.0810247	0.0393639	No
NM_025090|USP36|chr17|-	chr17	78796883	78798551	0.163826	0.0921218	0.0203449	No
NM_001083924|C1orf116|chr1|-	chr1	207018521	207023480	0.0268564	-0.102197	0.0889904	No
NM_001178063|C2|chr6|+	chr6	31945178	31945672	0.0141946	0.0671034	0.0955808	No
NM_139062|CSNK1D|chr17|-	chr17	82242661	82244831	0.000216808	-0.0641637	0.102707	No
NM_005834|TIMM17B|chrX|-	chrX	48893447	48893817	0.0160569	0.0657665	0.0948941	No
NM_001142622|GHDC|chr17|-	chr17	42189087	42189921	0.00706973	0.0652677	0.0995379	No
NM_002792|PSMA7|chr20|-	chr20	62136735	62136949	0.0474709	0.0689627	0.0793958	No
NM_005173|ATP2A3|chr17|-	chr17	3923869	3925441	0.0433654	0.0704359	0.0816681	No
NM_138778|WDR85|chr9|-	chr9	137554909	137555648	0.012043	0.0658487	0.0981418	No
NM_001193544|ANXA6|chr5|-	chr5	151100706	151101507	0.0433678	0.0683168	0.082495	No
NM_001253912|TBC1D1|chr4|+	chr4	38137135	38139175	0.0913138	-0.0750875	0.0586125	No
NM_153051|MTMR3|chr22|+	chr22	30025630	30030868	0.00167565	-0.0642133	0.104051	No
NM_001102402|PCTP|chr17|+	chr17	55776035	55777387	0.020424	0.0684331	0.0948163	No
NM_018982|YIPF1|chr1|-	chr1	53851719	53852270	0.0701013	0.0712772	0.0702317	No
NM_001384|DPH2|chr1|+	chr1	43972415	43973371	0.0862398	0.0737399	0.0622684	No
NM_016531|KLF3|chr4|+	chr4	38697082	38701508	0.0121222	-0.0653468	0.0993937	No
NM_145333|MAP3K7|chr6|-	chr6	90515634	90516681	0.122108	0.0793705	0.0445637	No
NM_133640|MED22|chr9|-	chr9	133340905	133341694	0.172026	0.0920389	0.019869	No
NM_001098673|C12orf44|chr12|+	chr12	52076786	52077495	0.0232704	0.0657974	0.0947385	No
NM_022356|LEPRE1|chr1|-	chr1	42746335	42746852	0.0706975	0.0711219	0.0712863	No
NM_001457|FLNB|chr3|+	chr3	58170575	58172255	0.0118318	-0.0645177	0.10082	No
NM_001135570|C12orf73|chr12|-	chr12	103950203	103951630	0.00291174	-0.0678526	0.105913	No
NM_001128620|PAK1|chr11|-	chr11	77322015	77323360	0.0223267	-0.0655076	0.0964636	No
NM_001130032|ZNF562|chr19|-	chr19	9648662	9653881	0.00545764	-0.0815006	0.104918	No
NM_152283|ZFP62|chr5|-	chr5	180847611	180851493	0.0163357	0.0693305	0.099702	No
NM_002198|IRF1|chr5|-	chr5	132481609	132484075	0.169947	-0.0893718	0.0231065	No
NM_178587|PPP2R5C|chr14|+	chr14	101912401	101912625	0.00721242	0.0638319	0.104501	No
NM_001184768|ARMCX6|chrX|-	chrX	101615118	101616766	0.114743	0.0772978	0.050994	No
NM_001018073|PCK2|chr14|+	chr14	24099995	24100561	0.194043	0.0996272	0.011354	No
NM_001199899|PDK2|chr17|+	chr17	50109957	50111309	0.051	0.0689833	0.0828789	No
NM_152597|FSIP1|chr15|-	chr15	39600031	39600926	0.00504262	0.0714845	0.106176	No
NM_003016|SRSF2|chr17|-	chr17	76734115	76736464	0.18433	0.0942278	0.0165914	No
NM_032631|HDGFRP2|chr19|+	chr19	4501914	4502180	0.0574433	0.0719723	0.0804217	No
NM_014390|SND1|chr7|+	chr7	128091993	128092607	0.00871651	0.0637995	0.105217	No
NM_021978|ST14|chr11|+	chr11	130209662	130210362	0.0173746	0.0647546	0.100893	No
NM_001142466|GPT2|chr16|+	chr16	46928907	46931289	2.19881e-07	-0.0672459	0.109705	No
NM_020696|KIAA1143|chr3|-	chr3	44748744	44753552	0.0208078	-0.064954	0.0993184	No
NM_003866|INPP4B|chr4|-	chr4	142028029	142028914	0.00365501	-0.0659445	0.108368	No
NM_001076785|SLC7A6|chr16|+	chr16	68297234	68300615	0.187682	-0.111357	0.0165255	No
NM_012289|KEAP1|chr19|-	chr19	10486120	10486818	0.0420722	0.0668671	0.0894817	No
NM_005808|CTDSPL|chr3|+	chr3	37980742	37984469	0.0903354	-0.0739566	0.0655045	No
NM_001198774|PI4KB|chr1|-	chr1	151291905	151293033	0.0762419	0.0706202	0.0726416	No
NM_000754|COMT|chr22|+	chr22	19968536	19969879	0.000602564	-0.0628065	0.110755	No
NM_012268|PLD3|chr19|+	chr19	40377986	40378483	0.119074	0.0766387	0.051537	No
NM_003131|SRF|chr6|+	chr6	43179095	43181506	0.0212322	-0.0647272	0.100507	No
NM_015909|NBAS|chr2|-	chr2	15166908	15167323	0.0756712	0.0704611	0.0735131	No
NM_199344|SFT2D2|chr1|+	chr1	168242501	168242850	0.0390713	-0.0730216	0.0921576	No
NM_001429|EP300|chr22|+	chr22	41176773	41180077	0.0300154	0.0672582	0.0969894	No
NM_001037161|ACOT1|chr14|+	chr14	73543050	73543794	0.0512024	0.067584	0.0865808	No
NM_022482|GZF1|chr20|+	chr20	23370091	23373046	0.0305307	-0.0693883	0.0970455	No
NM_006936|SUMO3|chr21|-	chr21	44805617	44807040	0.0337366	0.0655489	0.0954796	No
NM_016320|NUP98|chr11|-	chr11	3675010	3676376	0.0171299	-0.0639647	0.104048	No
NM_001099455|CPPED1|chr16|-	chr16	12659799	12665115	0.00440073	-0.066321	0.110593	No
NM_022153|C10orf54|chr10|-	chr10	71747557	71751290	0.000340068	-0.0639477	0.112844	No
NM_198902|TSPAN3|chr15|-	chr15	77044018	77046927	0.00547486	-0.0627206	0.110691	No
NM_018179|ATF7IP|chr12|+	chr12	14497654	14498763	0.0283493	-0.0646376	0.100187	No
NM_018697|LANCL2|chr7|+	chr7	55431226	55433742	0.00074254	-0.0624792	0.114037	No
NM_005008|NHP2L1|chr22|-	chr22	41673933	41675195	0.211505	-0.102755	0.00896069	No
NM_014089|NUPL1|chr13|+	chr13	25339965	25342423	0.0206011	0.0653962	0.105187	No
NM_198551|MIA3|chr1|+	chr1	222665309	222668009	0.01701	-0.0633352	0.107233	No
NM_145160|MAP2K5|chr15|+	chr15	67806646	67807117	0.0508818	0.0682968	0.0903383	No
NM_178229|IQGAP3|chr1|-	chr1	156525405	156526599	0.0571766	0.0787629	0.0873977	No
NM_005759|ABI2|chr2|+	chr2	203427177	203432169	0.0111468	-0.0628844	0.11059	No
NM_138341|TMEM116|chr12|-	chr12	111931283	111931827	0.163253	0.0850483	0.0346778	No
NM_145799|SEPT6|chrX|-	chrX	119616946	119620051	0.152809	-0.0841162	0.0399181	No
NM_016238|ANAPC7|chr12|-	chr12	110372900	110374333	0.0146455	0.0631095	0.109042	No
NM_012214|MGAT4A|chr2|-	chr2	98619106	98625592	0.0973463	-0.0782722	0.0678668	No
NM_001145796|SH2B1|chr16|+	chr16	28873447	28874213	0.014273	0.0636283	0.10947	No
NM_001161581|POC1A|chr3|-	chr3	52075233	52075985	0.0750317	0.0759108	0.0791068	No
NM_014341|MTCH1|chr6|-	chr6	36968141	36968974	0.128361	0.0759254	0.0533838	No
NM_014640|TTLL4|chr2|+	chr2	218754134	218755415	0.15497	-0.0841015	0.0402887	No
NM_005244|EYA2|chr20|+	chr20	47188053	47188844	0.0240593	-0.0827737	0.105793	No
NM_005915|MCM6|chr2|-	chr2	135839626	135840951	0.17493	0.0850087	0.0307454	No
NM_003883|HDAC3|chr5|-	chr5	141620876	141621537	0.113306	0.0735365	0.0615666	No
NM_001136019|FCGRT|chr19|+	chr19	49526010	49526428	0.0225714	0.0633839	0.106962	No
NM_001080429|CAMSAP3|chr19|+	chr19	7617752	7618310	0.116104	0.0742334	0.0603313	No
NM_001244678|THNSL2|chr2|+	chr2	88185898	88186637	0.105039	0.0753036	0.0659605	No
NM_004384|CSNK1G3|chr5|+	chr5	123614342	123616770	0.127036	0.0767859	0.0552258	No
NM_001098728|GTF2H2C|chr5|+	chr5	69592079	69592902	0.00331086	-0.0616457	0.117234	No
NM_177952|PPM1A|chr14|+	chr14	60292453	60299087	0.00446878	-0.0616773	0.116762	No
NM_005079|TPD52|chr8|-	chr8	80034870	80038235	0.0278885	-0.0639555	0.105178	No
NM_153702|ELMOD2|chr4|+	chr4	140550230	140553770	0.0190686	-0.0648098	0.109803	No
NM_033167|B3GALNT1|chr3|-	chr3	161083883	161086788	0.143266	0.0821266	0.0478548	No
NM_022039|FBXW4|chr10|-	chr10	101610664	101611410	0.00838657	0.0619893	0.115484	No
NM_001101663|NBPF24|chr1|-	chr1	148102046	148103912	0.225274	0.110613	0.00711029	No
NM_003171|SUPV3L1|chr10|+	chr10	69208600	69209093	0.0577275	0.0665736	0.0909	No
NM_014165|NDUFAF4|chr6|-	chr6	96889311	96891391	0.111427	-0.073055	0.0641182	No
NM_001166355|LFNG|chr7|+	chr7	2527146	2528429	0.011391	0.0625419	0.114241	No
NM_006214|PHYH|chr10|-	chr10	13277796	13278354	0.158379	0.0804848	0.0408548	No
NM_021732|AVPI1|chr10|-	chr10	97677424	97678025	0.0710696	0.0718736	0.0845363	No
NM_032828|ZNF587|chr19|+	chr19	57858576	57865123	0.00244006	0.06616	0.11918	No
NM_001098832|FAM104A|chr17|-	chr17	73208506	73209768	0.000242531	-0.0613102	0.120398	No
NM_199133|FAM173B|chr5|-	chr5	10226326	10227647	0.149967	0.080264	0.0455689	No
NM_032018|C1orf124|chr1|+	chr1	231352610	231354243	0.0984327	0.0837475	0.0715017	No
NM_002936|RNASEH1|chr2|-	chr2	3545101	3545871	0.0041449	-0.0616908	0.118683	No
NM_001144884|SLC30A7|chr1|+	chr1	100975219	100981755	0.0235234	-0.0743925	0.109135	No
NM_015631|TCTN3|chr10|-	chr10	95663396	95664300	0.0106382	0.0619445	0.115747	No
NM_178335|CCDC50|chr3|+	chr3	191391741	191398670	0.000110029	-0.0610054	0.121385	No
NM_024734|CLMN|chr14|-	chr14	95181939	95191732	0.0275827	-0.0660156	0.10769	No
NM_002391|MDK|chr11|+	chr11	46383469	46383825	0.0232042	0.0628607	0.110171	No
NM_001129888|CYHR1|chr8|-	chr8	144463817	144464612	0.1176	0.0733025	0.0632191	No
NM_001206774|GTF3C3|chr2|-	chr2	196780089	196780662	0.231988	0.120053	0.0062758	No
NM_005095|ZMYM4|chr1|+	chr1	35419470	35421944	0.243929	0.13418	0.000615764	No
NM_014698|TMEM63A|chr1|-	chr1	225845561	225846932	0.0791439	-0.0684616	0.0830399	No
NM_033428|C9orf123|chr9|-	chr9	7796491	7798637	0.000336855	-0.060788	0.12272	No
NM_015659|RSL1D1|chr16|-	chr16	11834198	11838113	0.0163848	-0.0618926	0.115488	No
NM_177423|PPFIA1|chr11|+	chr11	70378030	70378492	0.00881065	0.0619182	0.119357	No
NM_001412|EIF1AX|chrX|-	chrX	20124518	20128311	0.0237179	-0.0626843	0.11201	No
NM_002906|RDX|chr11|-	chr11	110229441	110232033	0.0766166	0.0693986	0.0857608	No
NM_003845|DYRK4|chr12|+	chr12	4613512	4613875	0.0653783	0.0668716	0.0914755	No
NM_133467|CITED4|chr1|-	chr1	40861056	40862346	0.0457274	0.0793044	0.101329	No
NM_015459|ATL3|chr11|-	chr11	63628965	63629405	0.0278449	-0.0628618	0.110441	No
NM_017875|SLC25A38|chr3|+	chr3	39396398	39397328	0.132144	0.0745088	0.0583954	No
NM_032959|POLR2J2|chr7|-	chr7	102636748	102637633	0.0992852	-0.070061	0.0749406	No
NM_014458|KLHL20|chr1|+	chr1	173785163	173786702	0.0719066	0.073531	0.0887014	No
NM_019044|CCDC93|chr2|-	chr2	117915478	117920396	0.189917	-0.111029	0.0300342	No
NM_001167607|GM2A|chr5|+	chr5	151267492	151270392	0.000311906	0.0605939	0.125097	No
NM_000291|PGK1|chrX|+	chrX	78125790	78126827	0.16261	0.0791054	0.0441187	No
NM_005937|MLLT6|chr17|+	chr17	38725557	38729803	0.00125473	-0.0606455	0.12507	No
NM_138499|PWWP2B|chr10|+	chr10	132417061	132417854	0.108417	0.0719666	0.0717374	No
NM_007275|TUSC2|chr3|-	chr3	50324910	50326186	0.0222711	-0.0620932	0.114874	No
NR_038937|LOC100505761|chr10|+	chr10	102455337	102456293	0.0829001	0.0700892	0.0849752	No
NM_005697|SCAMP2|chr15|-	chr15	74844856	74845217	0.121377	-0.0724205	0.0658376	No
NM_025204|TRABD|chr22|+	chr22	50198345	50199598	0.105378	-0.0722258	0.0741889	No
NM_201634|TCF7|chr5|+	chr5	134146201	134148229	0.081936	-0.100971	0.0860826	No
NM_003249|THOP1|chr19|+	chr19	2813115	2813601	0.0589649	0.0665399	0.0975882	No
NM_138432|SDSL|chr12|+	chr12	113437886	113438276	0.0593637	0.065625	0.0974314	No
NM_001190727|C9orf103|chr9|+	chr9	83643429	83644130	0.00802502	0.0710058	0.12344	No
NM_001257189|DDX56|chr7|-	chr7	44565417	44566079	0.0217051	0.0617	0.116911	No
NM_178582|HM13|chr20|+	chr20	31538179	31539793	0.000880635	-0.0600232	0.127508	No
NM_003569|STX7|chr6|-	chr6	132457524	132460850	0.0571896	-0.0649481	0.0996127	No
NM_000140|FECH|chr18|-	chr18	57544841	57550846	0.000685776	-0.0624342	0.127884	No
NM_057158|DUSP4|chr8|-	chr8	29333062	29337411	0.0677128	-0.0685798	0.094943	No
NM_018373|SYNJ2BP|chr14|-	chr14	70366496	70373131	0.00710306	-0.0607488	0.125315	No
NM_001145547|RBM17|chr10|+	chr10	6115453	6117459	0.00038568	-0.0598351	0.128708	No
NM_182983|HPN|chr19|+	chr19	35066249	35066573	0.0909637	0.070231	0.0838313	No
NM_170679|SKP1|chr5|-	chr5	134156391	134157768	0.192414	0.0836849	0.0331804	No
NM_018224|C7orf44|chr7|-	chr7	43639260	43639681	0.00257576	0.0599138	0.128205	No
NM_007026|DUSP14|chr17|+	chr17	37512181	37513486	0.0172183	0.0617038	0.120939	No
NM_022485|MTMR14|chr3|+	chr3	9701790	9702394	0.0342834	0.0624808	0.112621	No
NM_153207|AEBP2|chr12|+	chr12	19518087	19522239	0.242339	0.11053	0.00915985	No
NM_174913|C14orf21|chr14|+	chr14	24304938	24305168	0.12349	-0.0734676	0.0686537	No
NM_183381|RNF13|chr3|+	chr3	149960740	149962138	0.0566461	0.064574	0.102117	No
NM_005885|MARCH6|chr5|+	chr5	10433594	10435379	0.0269241	-0.0615831	0.117323	No
NM_004823|KCNK6|chr19|+	chr19	38327180	38329009	0.0529254	0.0659416	0.105155	No
NM_001130106|HSPBP1|chr19|-	chr19	55262223	55262682	0.0200372	-0.0609534	0.121704	No
NM_019008|SMCR7L|chr22|+	chr22	39513517	39518132	0.258916	-0.127842	0.00239412	No
NM_000255|MUT|chr6|-	chr6	49430360	49431856	0.0210026	-0.0610061	0.121381	No
NM_001145714|SAE1|chr19|+	chr19	47209159	47210636	0.0850799	0.0667409	0.0900894	No
NM_007234|DCTN3|chr9|-	chr9	34613551	34613871	0.0110265	0.0600561	0.1273	No
NM_001001520|HDGFRP2|chr19|+	chr19	4501911	4502180	0.0650214	0.0676946	0.100446	No
NM_012426|SF3B3|chr16|+	chr16	70571673	70577668	0.029045	-0.0614357	0.11849	No
NM_138689|PPP1R14B|chr11|-	chr11	64244479	64244822	0.0403689	0.0623042	0.113643	No
NM_032239|LARP1B|chr4|+	chr4	128107139	128108901	0.147179	0.0811129	0.060331	No
NM_015061|KDM4C|chr9|+	chr9	7174553	7175648	0.018921	0.0614251	0.124727	No
NM_017647|FTSJ3|chr17|-	chr17	63819433	63819994	0.0172243	0.0602961	0.125784	No
NM_003307|TRPM2|chr21|+	chr21	44441692	44443081	0.0125728	0.0719322	0.128452	No
NM_001657|AREG|chr4|+	chr4	74454759	74455009	0.0453733	-0.0779928	0.1122	No
NM_133177|PTPRU|chr1|+	chr1	29325599	29326813	0.00465196	0.0647434	0.132584	No
NR_001278|CYP2B7P1|chr19|+	chr19	40949053	40950660	0.0725021	0.0761745	0.0987006	No
NM_015396|ARMC8|chr3|+	chr3	138295859	138297377	0.000324423	-0.058883	0.134914	No
NM_001128847|SMARCA4|chr19|+	chr19	11061784	11062282	0.0141274	0.0599035	0.128271	No
NM_001143668|AMIGO2|chr12|-	chr12	47076600	47079065	0.0874903	0.0741033	0.0920261	No
NM_024707|GEMIN7|chr19|+	chr19	45090107	45091524	0.00553557	0.0591689	0.133027	No
NM_001025434|NQO1|chr16|-	chr16	69709401	69711281	0.000880855	-0.0587487	0.135505	No
NM_001199175|MLST8|chr16|+	chr16	2208759	2209253	0.120878	0.0699547	0.0758389	No
NR_003094|E2F6|chr2|-	chr2	11444375	11446523	0.000398487	-0.0620642	0.136137	No
NM_014718|CLSTN3|chr12|+	chr12	7157941	7158934	0.00482016	0.0590309	0.133935	No
NM_024928|OBFC1|chr10|-	chr10	103877560	103882841	0.0009727	-0.0587859	0.135864	No
NM_005326|HAGH|chr16|-	chr16	1809103	1809382	0.0827495	0.0657406	0.0950248	No
NM_016480|PAIP2|chr5|+	chr5	139368733	139369720	0.0639628	0.0637729	0.104822	No
NM_003703|NOP14|chr4|-	chr4	2937937	2938188	0.00612988	-0.0589379	0.134853	No
NM_014155|ZBTB44|chr11|-	chr11	130226679	130234273	0.0567066	-0.0666948	0.109825	No
NM_133330|WHSC1|chr4|+	chr4	1978638	1982203	0.00202015	-0.059641	0.137339	No
NM_012385|NUPR1|chr16|-	chr16	28537341	28537669	0.0143147	0.0594494	0.131195	No
NM_152482|C19orf25|chr19|-	chr19	1473244	1475258	0.0266821	-0.0618566	0.12513	No
NM_024762|ZNF552|chr19|-	chr19	57807082	57809103	0.133235	0.0712582	0.072075	No
NM_002812|PSMD8|chr19|+	chr19	38383253	38383824	0.000844464	-0.0583284	0.138328	No
NM_013238|DNAJC15|chr13|+	chr13	43107178	43109170	0.00766737	-0.0591992	0.134955	No
NM_004864|GDF15|chr19|+	chr19	18388286	18389176	0.0156254	0.0709688	0.131072	No
NM_001077203|SENP7|chr3|-	chr3	101324274	101326080	0.167559	0.0863512	0.0551143	No
NM_001184761|CLTA|chr9|+	chr9	36211608	36212062	0.00589548	0.0585798	0.13633	No
NM_015640|SERBP1|chr1|-	chr1	67407810	67413263	0.0032708	-0.0583843	0.137645	No
NM_080881|DBN1|chr5|-	chr5	177456613	177457503	0.136832	0.0710557	0.0713301	No
NM_004742|MAGI1|chr3|-	chr3	65359269	65361337	0.278258	0.176366	0.000655015	No
NM_053052|SNAP47|chr1|+	chr1	227780527	227781231	0.0332702	0.0606473	0.123883	No
NM_014388|DIEXF|chr1|+	chr1	209851204	209857565	0.0239392	-0.0604653	0.128597	No
NM_006112|PPIE|chr1|+	chr1	39753287	39756769	0.000386967	-0.0581233	0.140648	No
NM_052811|TRIM13|chr13|+	chr13	50011935	50018467	0.197446	-0.08062	0.0422689	No
NM_145166|ZBTB47|chr3|+	chr3	42664237	42667580	0.0370394	-0.0746744	0.122949	No
NM_001211|BUB1B|chr15|+	chr15	40220564	40221136	0.23322	0.109062	0.0248878	No
NM_023934|FUNDC2|chrX|+	chrX	155054595	155056916	0.0521395	-0.0619931	0.115461	No
NM_001777|CD47|chr3|-	chr3	108043094	108047292	0.00133909	-0.0578516	0.141278	No
NM_001190438|NCOR1|chr17|-	chr17	16091570	16092058	0.192972	0.0866031	0.0454645	No
NM_005675|DGCR6|chr22|+	chr22	18911540	18912088	0.081371	0.0668331	0.101376	No
NM_032387|WNK4|chr17|+	chr17	42796686	42797066	0.0191418	0.0705319	0.13261	No
NM_014010|ASTN2|chr9|-	chr9	116425225	116426088	0.0678342	0.0755424	0.108344	No
NM_001312|CRIP2|chr14|+	chr14	105479586	105480163	0.0129617	0.0587038	0.135804	No
NM_182487|OLFML2A|chr9|+	chr9	124809808	124814880	0.28468	-0.300111	6.93191e-09	No
NM_001077394|DPH5|chr1|-	chr1	100989624	100990631	0.138144	0.0705362	0.0734293	No
NM_001110792|MECP2|chrX|-	chrX	154030235	154031450	0.0624506	0.063445	0.111348	No
NM_018492|PBK|chr8|-	chr8	27809621	27810501	0.105054	0.0797361	0.0900568	No
NM_023936|MRPS34|chr16|-	chr16	1771895	1772513	0.0911453	0.0652681	0.09717	No
NM_018266|TMEM39A|chr3|-	chr3	119430854	119432214	0.00334331	-0.0578795	0.141394	No
NM_001032289|SLC35A2|chrX|-	chrX	48903613	48904892	0.00124792	0.057755	0.142563	No
NM_014763|MRPL19|chr2|+	chr2	75655064	75662208	0.015264	-0.0586951	0.135559	No
NM_017721|CC2D1A|chr19|+	chr19	13930375	13930880	0.01836	0.059542	0.134546	No
NM_001855|COL15A1|chr9|+	chr9	99069673	99070786	0.101756	0.0665201	0.0929388	No
NM_001252678|BBS4|chr15|+	chr15	72737478	72738476	0.0737374	0.0639955	0.107156	No
NM_014303|PES1|chr22|-	chr22	30576625	30577129	0.00630553	0.0580412	0.1409	No
NM_003526|HIST1H2BC|chr6|-	chr6	26123467	26123904	0.0367789	0.0737856	0.125708	No
NM_018235|CNDP2|chr18|+	chr18	74519999	74523454	0.0140556	0.0585119	0.13709	No
NM_024112|C9orf16|chr9|+	chr9	128163443	128163928	0.112641	0.0671689	0.0880413	No
NM_004286|GTPBP1|chr22|+	chr22	38730612	38733587	0.064888	0.0640389	0.112331	No
NM_016500|CXorf26|chrX|+	chrX	76177616	76178198	0.123609	0.0681569	0.0834572	No
NM_006822|RAB40B|chr17|-	chr17	82657067	82658134	0.00501088	0.0586736	0.142876	No
NM_006908|RAC1|chr7|+	chr7	6402316	6403967	0.00590503	-0.0576564	0.142627	No
NM_014750|DLGAP5|chr14|-	chr14	55148116	55148473	0.0479804	0.0857575	0.1217	No
NM_001025091|ABCF1|chr6|+	chr6	30590535	30591532	0.0919213	0.0648125	0.0997947	No
NM_001031681|CTNS|chr17|+	chr17	3660617	3662893	0.00188802	-0.0591509	0.144841	No
NM_001143979|NDE1|chr16|+	chr16	15724191	15726351	0.0135971	0.0590548	0.139025	No
NM_001204183|NEK2|chr1|-	chr1	211666431	211667231	0.0901026	0.072887	0.10115	No
NM_001135044|MAPK9|chr5|-	chr5	180246028	180247510	0.0505317	0.0625385	0.121318	No
NM_001137664|ANAPC7|chr12|-	chr12	110375467	110376216	0.0179057	0.0584522	0.137797	No
NM_018131|CEP55|chr10|+	chr10	93527950	93529092	0.00389282	0.0688226	0.144946	No
NM_001833|CLTA|chr9|+	chr9	36211603	36212062	0.00530422	0.0573826	0.144537	No
NM_016310|POLR3K|chr16|-	chr16	46979	47557	0.206323	0.0792482	0.0440641	No
NM_018085|IPO9|chr1|+	chr1	201875944	201884294	0.00654767	-0.0574646	0.143962	No
NM_006867|RBPMS|chr8|+	chr8	30570637	30572217	0.132683	-0.0725893	0.0809496	No
NM_001007793|BUB3|chr10|+	chr10	123165047	123165370	0.0963328	-0.0648154	0.0992543	No
NM_001145354|MKLN1|chr7|+	chr7	131487607	131496639	0.00287617	-0.0571335	0.14629	No
NM_001130862|RAD51AP1|chr12|+	chr12	4558857	4560047	0.0957377	0.0910736	0.100174	No
NM_032317|DNAJC30|chr7|-	chr7	73680918	73683451	0.117684	-0.0734032	0.0895586	No
NM_003758|EIF3J|chr15|+	chr15	44561018	44562696	0.265913	0.0946666	0.0159271	No
NM_001042424|WHSC1|chr4|+	chr4	1978638	1982207	0.00208151	-0.0580932	0.147855	No
NM_015153|PHF3|chr6|+	chr6	63711586	63714509	0.110754	0.0677839	0.0938598	No
NM_173824|C3orf38|chr3|+	chr3	88156021	88157965	0.131838	0.0698829	0.0833391	No
NM_001128228|TPRN|chr9|-	chr9	137191617	137192174	0.175539	0.0736403	0.0618056	No
NR_015382|LOC678655|chr12|-	chr12	6439001	6439676	0.159856	0.085943	0.0697905	No
NM_018944|MIS18A|chr21|-	chr21	32268219	32269117	0.0952514	0.0648226	0.102143	No
NM_007255|B4GALT7|chr5|+	chr5	177609540	177610345	0.14325	0.0694552	0.0781915	No
NM_003861|DCAF5|chr14|-	chr14	69050920	69055611	0.222379	0.0824678	0.0388246	No
NM_001137604|POLR1B|chr2|+	chr2	112574847	112577150	0.00051378	-0.057995	0.14986	No
NM_006736|DNAJB2|chr2|+	chr2	219284632	219286900	0.0468404	-0.0601882	0.126758	No
NM_012295|CABIN1|chr22|+	chr22	24178053	24178628	0.208894	0.0786385	0.0458918	No
NM_007284|TWF2|chr3|-	chr3	52228610	52229201	0.232544	0.0835181	0.0342272	No
NM_014860|SUPT7L|chr2|-	chr2	27650846	27653747	0.000988215	-0.0565783	0.150258	No
NM_014814|PSMD6|chr3|-	chr3	64010555	64010764	0.0721839	0.0619357	0.115235	No
NM_013232|PDCD6|chr5|+	chr5	314417	314974	0.116981	0.0660588	0.0929239	No
NM_032907|UBL7|chr15|-	chr15	74445977	74446227	0.0104186	0.0572296	0.146237	No
NM_001253846|GMDS|chr6|-	chr6	1623800	1624231	0.151061	0.0723445	0.0761199	No
NM_058241|CCNT2|chr2|+	chr2	134953230	134959345	0.00865162	-0.0614663	0.147402	No
NM_001077395|DPH5|chr1|-	chr1	100989624	100990628	0.154543	0.0702574	0.0745765	No
NM_000396|CTSK|chr1|-	chr1	150796208	150796898	0.227934	0.0815781	0.0381842	No
NM_001256486|GOLGB1|chr3|-	chr3	121663199	121664614	0.173424	0.0723813	0.0655652	No
NM_004663|RAB11A|chr15|+	chr15	65887701	65891991	0.0200036	-0.0576723	0.142517	No
NM_001165978|PROM2|chr2|+	chr2	95289224	95291307	0.0996294	-0.0644631	0.102978	No
NM_003324|TULP3|chr12|+	chr12	2939311	2941140	0.241663	0.0866702	0.0320526	No
NM_001923|DDB1|chr11|-	chr11	61299447	61300219	0.195239	0.0753162	0.0553321	No
NM_152994|PPP1R21|chr2|+	chr2	48514715	48515392	0.0619002	0.0612333	0.122031	No
NM_001039656|MTL5|chr11|-	chr11	68736132	68738788	0.0738509	0.0684933	0.116653	No
NM_014712|SETD1A|chr16|+	chr16	30983850	30984660	0.20295	0.076465	0.0522528	No
NM_018049|PLEKHJ1|chr19|-	chr19	2233156	2233905	0.109	0.0648829	0.0994263	No
NM_001135023|ELMOD3|chr2|+	chr2	85390760	85391752	0.168258	0.0730506	0.070016	No
NM_018217|EDEM2|chr20|-	chr20	35115357	35115933	0.0701564	0.0613741	0.119147	No
NM_001134296|AP3M2|chr8|+	chr8	42168961	42171183	0.0249927	0.0602915	0.141857	No
NM_001860|SLC31A2|chr9|+	chr9	113162749	113164142	0.0156016	0.0593549	0.146801	No
NM_000211|ITGB2|chr21|-	chr21	44885953	44886430	0.171026	0.0715839	0.069246	No
NM_002950|RPN1|chr3|-	chr3	128619970	128620593	0.0221585	0.0574672	0.143944	No
NM_031288|INO80B|chr2|+	chr2	74457334	74457960	0.107965	0.068198	0.101136	No
NM_016203|PRKAG2|chr7|-	chr7	151556115	151557232	0.15202	0.0695074	0.0798462	No
NR_028131|CFL2|chr14|-	chr14	34710382	34712977	0.0101616	-0.0625921	0.150929	No
NM_016291|IP6K2|chr3|-	chr3	48688003	48688773	0.273402	0.091882	0.0195047	No
NM_178580|HM13|chr20|+	chr20	31569120	31569567	0.174752	0.0715042	0.0691247	No
NM_207435|C12orf76|chr12|-	chr12	110041178	110042459	0.0814697	0.0738174	0.11586	No
NM_014938|MLXIP|chr12|+	chr12	122141691	122144420	0.104504	-0.0734522	0.104381	No
NM_019107|C19orf10|chr19|-	chr19	4657545	4658084	0.228303	0.079805	0.0425938	No
NM_002461|MVD|chr16|-	chr16	88651940	88652605	0.101861	0.0691157	0.106052	No
NM_032928|TMEM141|chr9|+	chr9	136792819	136793317	0.298085	0.104049	0.00812969	No
NM_001618|PARP1|chr1|-	chr1	226360691	226361541	0.00298627	-0.0557567	0.15628	No
NM_006076|AGFG2|chr7|+	chr7	100564932	100568220	0.0468065	0.0654554	0.134557	No
NM_018367|ACER3|chr11|+	chr11	77020274	77023806	0.107878	-0.0875327	0.104071	No
NM_001535|PRMT2|chr21|+	chr21	46664295	46665243	0.235636	0.0807473	0.0401996	No
NM_005983|SKP2|chr5|+	chr5	36181818	36184040	0.296035	0.152359	0.0101316	No
NM_001174153|RABEPK|chr9|+	chr9	125233688	125234159	0.0699355	0.0607068	0.123222	No
NM_002601|PDE6D|chr2|-	chr2	231732437	231733033	0.030521	0.0576904	0.143011	No
NM_138270|ATRX|chrX|-	chrX	77504878	77508629	0.277438	0.0941905	0.0195756	No
NM_152221|CSNK1E|chr22|-	chr22	38290691	38291938	0.109272	0.0640741	0.103725	No
NM_017459|MFAP2|chr1|-	chr1	16974504	16975023	0.136287	0.0676999	0.0903099	No
NM_006954|ZNF33A|chr10|+	chr10	38054375	38060067	0.0270772	-0.0585389	0.145091	No
NM_007348|ATF6|chr1|+	chr1	161958446	161964070	0.00177322	-0.0555303	0.15797	No
NM_020832|ZNF687|chr1|+	chr1	151290715	151291797	0.141453	0.0675647	0.0881578	No
NM_016834|MAPT|chr17|+	chr17	46023956	46028333	0.0394204	-0.0609443	0.139256	No
NM_015434|INTS7|chr1|-	chr1	211940399	211942111	0.0368134	-0.0580352	0.140633	No
NM_100486|WAC|chr10|+	chr10	28619537	28623112	0.047542	-0.0588217	0.135322	No
NM_139266|STAT1|chr2|-	chr2	190975537	190975887	0.000460779	0.0554759	0.159025	No
NM_012325|MAPRE1|chr20|+	chr20	32848672	32850405	0.0511077	0.0589712	0.133726	No
NM_001025300|RAB12|chr18|+	chr18	8638149	8639382	0.103145	0.0635403	0.107736	No
NM_001695|ATP6V1C1|chr8|+	chr8	103068652	103073057	3.77231e-06	-0.0553293	0.159483	No
NM_003620|PPM1D|chr17|+	chr17	60662995	60666279	0.0759671	0.0640608	0.122015	No
NM_152284|CHMP4C|chr8|+	chr8	81758480	81759513	0.160795	0.0705392	0.079983	No
NM_058195|CDKN2A|chr9|-	chr9	21967754	21968242	0.303203	-0.1104	0.00880879	No
NM_032667|BSCL2|chr11|-	chr11	62690262	62690521	0.0651423	0.0599623	0.127896	No
NM_001171887|FGFR1OP2|chr12|+	chr12	26964596	26966648	0.131314	0.0669401	0.0953167	No
NM_023018|NADK|chr1|-	chr1	1751232	1753060	0.0206921	-0.0565007	0.151136	No
NM_032390|MKI67IP|chr2|-	chr2	121726945	121727803	0.264147	0.0855173	0.029629	No
NR_029427|WDR13|chrX|+	chrX	48604848	48605194	0.120952	0.0645724	0.101325	No
NR_024260|NECAP1|chr12|+	chr12	8096042	8097777	0.00436254	0.0561013	0.159926	No
NM_004793|LONP1|chr19|-	chr19	5691834	5692208	0.159621	0.0684586	0.0823342	No
NM_014412|CACYBP|chr1|+	chr1	175009923	175012027	0.0937733	0.061895	0.115474	No
NM_176812|CHMP4B|chr20|+	chr20	33853496	33854367	0.163495	0.068684	0.0806207	No
NM_005957|MTHFR|chr1|-	chr1	11785730	11790898	0.00990288	-0.0682896	0.157476	No
NM_001184904|CARD8|chr19|-	chr19	48238261	48238532	0.0214253	0.0647024	0.151852	No
NM_002703|PPAT|chr4|-	chr4	56393363	56395548	0.00864756	0.0601198	0.158372	No
NM_003177|SYK|chr9|+	chr9	90895528	90898560	0.00336352	-0.0634562	0.161199	No
NM_001166059|HMGCL|chr1|-	chr1	23801877	23802564	0.192852	0.0722254	0.0665707	No
NM_032548|ABTB1|chr3|+	chr3	127680269	127680926	0.00604202	0.0569422	0.160133	No
NM_006974|ZNF33A|chr10|+	chr10	38054378	38060067	0.0319487	-0.0582242	0.147269	No
NM_145006|SUSD3|chr9|+	chr9	93084537	93085133	0.0459313	0.0595719	0.141015	No
NM_001042371|PGP|chr16|-	chr16	2211602	2214053	0.118321	-0.0638727	0.105087	No
NM_004192|ASMTL|chrX|-	chrX	1403139	1403489	0.216999	0.0759696	0.0558949	No
NM_173620|HEXDC|chr17|+	chr17	82442177	82442587	0.000724658	0.0590359	0.16411	No
NM_198531|ATP9B|chr18|+	chr18	79377247	79378282	0.0253372	0.0614162	0.151813	No
NM_001083621|ZBTB40|chr1|+	chr1	22526202	22531157	0.183944	-0.0916822	0.0727301	No
NM_194261|UBE2I|chr16|+	chr16	1324730	1327018	8.53225e-05	-0.0545278	0.165624	No
NM_017593|BMP2K|chr4|+	chr4	78878734	78879440	0.0969115	0.067801	0.117261	No
NM_001256310|GLS|chr2|+	chr2	190932716	190935289	0.311832	0.105739	0.0104252	No
NM_032926|TCEAL3|chrX|+	chrX	103609038	103609927	0.0143713	0.0554979	0.159183	No
NM_032490|C14orf142|chr14|-	chr14	93202892	93203782	0.101678	0.0622069	0.115911	No
NM_194291|TMEM65|chr8|-	chr8	124310918	124314061	0.169417	0.0722967	0.0827177	No
NM_001031703|C3orf75|chr3|-	chr3	47495640	47496197	0.033511	0.0565935	0.150781	No
NM_181528|NAA20|chr20|+	chr20	20033102	20033629	0.0994519	0.0615008	0.117815	No
NM_033034|TRIM5|chr11|-	chr11	5663195	5665395	0.307379	0.110834	0.0140012	No
NR_037914|RCHY1|chr4|-	chr4	75479037	75482666	0.0644916	-0.0592846	0.135622	No
NM_015701|ERLEC1|chr2|+	chr2	53817898	53818819	0.246079	0.0787425	0.0451023	No
NM_001204868|STX16|chr20|+	chr20	58676187	58679526	0.316508	-0.104575	0.00993156	No
NR_024562|LOC100128675|chr19|-	chr19	35059059	35059778	0.26543	0.0903783	0.0355896	No
NM_058174|COL6A2|chr21|+	chr21	46129196	46129805	0.00357441	0.0549469	0.166685	No
NM_001127700|SERPINA1|chr14|-	chr14	94376747	94378640	0.191751	-0.0709737	0.0727715	No
NM_005762|TRIM28|chr19|+	chr19	58550377	58550715	0.061874	0.0583853	0.13825	No
NM_002273|KRT8|chr12|-	chr12	52897187	52897618	0.0384155	0.056637	0.150151	No
NM_001077665|AGAP6|chr10|+	chr10	50008711	50010499	0.337357	-0.147804	0.000884412	No
NM_032856|WDR73|chr15|-	chr15	84642781	84643723	0.131322	-0.0640288	0.10397	No
NM_021823|PPCDC|chr15|+	chr15	75049150	75050726	0.0318138	0.0581661	0.154045	No
NM_054013|MGAT4B|chr5|-	chr5	179797598	179798068	0.0965402	0.0609038	0.121718	No
NM_001134395|C7orf50|chr7|-	chr7	996987	997804	0.0177627	0.0552282	0.161223	No
NM_006815|TMED2|chr12|+	chr12	123596605	123598141	0.0184191	0.0551421	0.160902	No
NM_001206836|RAB11A|chr15|+	chr15	65887724	65891991	0.0298724	-0.0558757	0.155396	No
NM_001004128|QSOX1|chr1|+	chr1	180197333	180198034	0.00485944	0.0542351	0.167911	No
NM_023012|RSRC2|chr12|-	chr12	122504643	122505706	0.176789	0.0683013	0.0823271	No
NM_033412|SLC25A51|chr9|-	chr9	37887597	37888592	0.0704511	-0.0831011	0.135536	No
NR_028048|CRAT|chr9|-	chr9	129094794	129095612	0.246204	-0.0794884	0.0477053	No
NM_015906|TRIM33|chr1|-	chr1	114392777	114397860	0.0028054	-0.0549422	0.169428	No
NM_001017957|OS9|chr12|+	chr12	57720784	57721557	0.00911632	0.054418	0.166479	No
NM_052889|CARD16|chr11|-	chr11	105041326	105041719	0.126961	0.0719801	0.107927	No
NM_001024946|ASL|chr7|+	chr7	66092768	66093342	0.0393517	0.0574359	0.152172	No
NM_001166237|GSDMD|chr8|+	chr8	143562662	143563061	0.0561738	0.0577938	0.143854	No
NM_138384|MTG1|chr10|+	chr10	133420026	133420666	0.266431	0.081531	0.0387495	No
NR_040016|TMEM50B|chr21|-	chr21	33432486	33432802	0.104593	0.0611744	0.11978	No
NM_014188|SSU72|chr1|-	chr1	1541673	1542167	0.0594829	0.0576584	0.142613	No
NR_027157|LOC100128191|chr12|-	chr12	98512973	98515897	0.000568276	0.0691279	0.173067	No
NM_022147|RTP4|chr3|+	chr3	187370788	187371581	0.234938	0.0962916	0.0561716	No
NM_017444|CHRAC1|chr8|+	chr8	140515126	140517153	0.105564	-0.0616614	0.1209	No
NM_012245|SNW1|chr14|-	chr14	77717601	77718286	0.0444615	0.0563681	0.151781	No
NM_001256420|MAPRE2|chr18|+	chr18	35140295	35143468	0.128324	-0.0653918	0.109866	No
NM_018405|C17orf79|chr17|-	chr17	31851865	31852308	0.00913876	0.0540276	0.169546	No
NM_001164164|PPP6R3|chr11|+	chr11	68614632	68615333	0.0312738	0.0554973	0.158541	No
NM_001032730|USP48|chr1|-	chr1	21727846	21728719	0.304117	0.090959	0.0223086	No
NM_015255|UBR2|chr6|+	chr6	42691032	42693505	0.00488748	-0.0537265	0.172604	No
NM_002610|PDK1|chr2|+	chr2	172595829	172599134	0.197494	0.105694	0.0763978	No
NM_020202|NIT2|chr3|+	chr3	100355177	100355634	0.00557115	-0.0537121	0.172387	No
NM_001114176|AEBP2|chr12|+	chr12	19518675	19522239	0.290597	0.088965	0.0298813	No
NM_014777|URB2|chr1|+	chr1	229659100	229660199	0.0409083	0.0596469	0.154971	No
NM_018323|PI4K2B|chr4|+	chr4	25277014	25279209	0.0871134	0.0608567	0.131992	No
NM_005764|PDZK1IP1|chr1|-	chr1	47183589	47184043	0.0738381	0.0663518	0.138846	No
NM_032020|FUCA2|chr6|-	chr6	143494812	143495847	0.0133418	-0.0540325	0.169837	No
NM_002957|RXRA|chr9|+	chr9	134436467	134440585	0.0130449	-0.0540551	0.16999	No
NM_007165|SF3A2|chr19|+	chr19	2247767	2248679	0.045805	0.0561834	0.153768	No
NR_027183|LOC729678|chr5|+	chr5	180834312	180835726	0.162348	-0.0667189	0.0956157	No
NM_014817|TRIL|chr7|-	chr7	28953358	28957881	0.153489	0.0803774	0.100377	No
NM_017994|C7orf42|chr7|+	chr7	66955502	66958551	0.000309477	-0.0530881	0.177098	No
NM_017944|USP47|chr11|+	chr11	11956001	11959325	0.00701937	-0.0535402	0.173766	No
NM_024740|ALG9|chr11|-	chr11	111782195	111786520	0.0495192	-0.0564225	0.15298	No
NM_174905|FAM98C|chr19|+	chr19	38408751	38409058	0.220234	0.0735014	0.0676291	No
NM_001130679|EIF4E|chr4|-	chr4	98878456	98881142	0.325196	0.0959524	0.0151704	No
NM_080820|DTD1|chr20|+	chr20	18763360	18763916	0.174505	0.067425	0.0905955	No
NM_014877|HELZ|chr17|-	chr17	67070438	67078586	0.12561	-0.0663587	0.115124	No
NM_001105540|DGKZ|chr11|+	chr11	46379831	46380554	0.033737	0.05689	0.161208	No
NM_018649|H2AFY2|chr10|+	chr10	70111518	70112267	0.0493065	0.0633903	0.153678	No
NM_006930|SKP1|chr5|-	chr5	134156391	134158595	0.255647	0.0768586	0.0505103	No
NM_004409|DMPK|chr19|-	chr19	45769718	45770640	0.0833451	0.0664274	0.136817	No
NM_020440|PTGFRN|chr1|+	chr1	116986801	116990350	0.0677246	-0.0579856	0.145053	No
NM_006903|PPA2|chr4|-	chr4	105369077	105369753	0.00114179	-0.0529202	0.178474	No
NM_006463|STAMBP|chr2|+	chr2	73862203	73867168	0.000113751	-0.0528493	0.179056	No
NM_005333|HCCS|chrX|+	chrX	11121612	11123084	0.219528	0.0715776	0.0694878	No
NM_020137|GRIPAP1|chrX|-	chrX	48973723	48974285	0.00545684	0.0533085	0.176648	No
NR_003501|EARS2|chr16|-	chr16	23522013	23523417	0.0306578	-0.0548587	0.164049	No
NR_033465|NT5C3L|chr17|-	chr17	41825082	41825657	0.28834	0.083007	0.035345	No
NM_001040716|PC|chr11|-	chr11	66848526	66849147	0.0118525	0.055718	0.173597	No
NM_006768|BRAP|chr12|-	chr12	111642146	111644562	0.303934	0.0865466	0.0278364	No
NM_147156|SGMS1|chr10|-	chr10	50305585	50307321	0.248785	0.077886	0.055532	No
NM_032242|PLXNA1|chr3|+	chr3	127033922	127037392	0.314308	-0.0974785	0.0229806	No
NR_033393|TROVE2|chr1|+	chr1	193084579	193085985	0.194544	0.0712112	0.0831583	No
NM_003071|HLTF|chr3|-	chr3	149030117	149032372	0.031201	0.0557331	0.165057	No
NM_015926|TEX264|chr3|+	chr3	51703724	51704323	0.0104825	0.0534468	0.175525	No
NM_014415|ZBTB11|chr3|-	chr3	101649439	101651683	0.199823	0.0712734	0.0815974	No
NM_001515|GTF2H2|chr5|-	chr5	71035124	71035796	0.0166031	-0.0537987	0.173366	No
NM_018202|TMEM57|chr1|+	chr1	25498264	25500207	0.0273686	-0.0542665	0.167994	No
NM_030664|PTER|chr10|+	chr10	16511046	16513737	0.189124	0.0713877	0.0874916	No
NM_145177|DHRSX|chrX|-	chrX	2219514	2221229	0.169772	-0.065286	0.0973379	No
NM_001134415|TBCCD1|chr3|-	chr3	186546067	186546955	0.31192	0.101749	0.0262721	No
NM_004839|HOMER2|chr15|-	chr15	82848977	82849903	0.158225	0.0679382	0.103645	No
NM_003683|RRP1|chr21|+	chr21	43803512	43804102	0.0785263	0.0611856	0.143523	No
NM_001079673|FNDC3A|chr13|+	chr13	49207081	49209779	0.0685296	0.0580279	0.14864	No
NM_007001|SLC35D2|chr9|-	chr9	96320706	96321341	0.29945	0.0837186	0.0336583	No
NM_001105567|KIF13A|chr6|-	chr6	17763693	17764946	0.0459576	0.0567149	0.160436	No
NM_000487|ARSA|chr22|-	chr22	50622754	50625464	0.00226918	-0.0529105	0.182298	No
NM_020533|MCOLN1|chr19|+	chr19	7533759	7534009	0.176651	-0.0674806	0.0953423	No
NM_144578|MAPK1IP1L|chr14|+	chr14	55064616	55070194	0.253864	-0.074871	0.0567931	No
NM_001160047|TXNDC16|chr14|-	chr14	52430590	52432587	0.011705	0.0578885	0.177994	No
NM_052998|ADC|chr1|+	chr1	33120044	33120394	0.0485322	0.0663261	0.159667	No
NR_003700|PI4KAP2|chr22|-	chr22	21472998	21473405	0.0467002	0.0792307	0.16067	No
NM_001001794|FAM116B|chr22|-	chr22	50311963	50312261	0.204473	-0.0752324	0.0818314	No
NM_020452|ATP8B2|chr1|+	chr1	154348840	154351304	0.354346	-0.114595	0.00714015	No
NM_003224|ARFRP1|chr20|-	chr20	63698698	63700530	0.148365	-0.0638135	0.110131	No
NM_020132|AGPAT3|chr21|+	chr21	43982304	43987594	0.0156651	-0.0534865	0.176556	No
NM_001160708|POLR3B|chr12|+	chr12	106509420	106510198	0.166084	0.0697308	0.101407	No
NM_014326|DAPK2|chr15|-	chr15	63907036	63908600	0.00634575	-0.0661431	0.18133	No
NM_173348|FAM149B1|chr10|+	chr10	73240946	73242181	0.0287687	0.056357	0.170145	No
NM_015549|PLEKHG3|chr14|+	chr14	64742982	64744342	0.0841913	0.0595821	0.142588	No
NR_028514|LOC100306951|chr17|+	chr17	1517718	1517989	0.134106	0.0622012	0.117674	No
NM_025215|PUS1|chr12|+	chr12	131943539	131943861	0.0712514	0.057227	0.149108	No
NM_021821|MRPS35|chr12|+	chr12	27755181	27756304	0.124128	0.0606954	0.122711	No
NM_004641|MLLT10|chr10|+	chr10	21741939	21743630	0.102607	0.0605099	0.133895	No
NM_005063|SCD|chr10|+	chr10	100360734	100364831	0.00843069	0.0535275	0.181047	No
NM_001136022|NFATC4|chr14|+	chr14	24376294	24379604	0.00325236	-0.0553302	0.183676	No
NM_001256721|CCT4|chr2|-	chr2	61868127	61868706	0.0219775	0.0534177	0.17442	No
NM_001243137|PDE8A|chr15|+	chr15	85137797	85139145	0.18206	0.0677854	0.0943928	No
NM_002157|HSPE1|chr2|+	chr2	197503209	197503463	0.147469	-0.0625167	0.111858	No
NR_037951|C1QTNF3-AMACR|chr5|-	chr5	33986986	33989502	0.0568398	0.0564629	0.157246	No
NM_001009811|AZI1|chr17|-	chr17	81189593	81189843	0.341582	0.123129	0.015102	No
NM_012334|MYO10|chr5|-	chr5	16661907	16666793	0.00818029	-0.0577044	0.181812	No
NM_006010|MANF|chr3|+	chr3	51388905	51389397	0.060594	0.0559044	0.155825	No
NM_052951|DNTTIP1|chr20|+	chr20	45811057	45811427	0.0167572	0.0530423	0.178145	No
NM_001005915|ERBB3|chr12|+	chr12	56084995	56085617	0.0378187	0.0545384	0.168187	No
NM_145102|ZKSCAN5|chr7|+	chr7	99531108	99533822	0.0734159	0.0688147	0.150498	No
NM_032810|ATAD1|chr10|-	chr10	87753118	87754807	0.243716	0.0727484	0.0654566	No
NM_173803|MPV17L|chr16|+	chr16	15407933	15409686	0.131926	0.0772651	0.121482	No
NM_002583|PAWR|chr12|-	chr12	79591965	79592693	0.11042	0.0599817	0.132301	No
NM_152778|MFSD8|chr4|-	chr4	127917805	127920836	0.0621273	0.0644702	0.156731	No
NM_182616|C15orf38|chr15|-	chr15	89900600	89901803	0.25077	-0.0793289	0.0630093	No
NM_006524|ZNF138|chr7|+	chr7	64831451	64833647	0.0017046	-0.0548343	0.187643	No
NM_016639|TNFRSF12A|chr16|+	chr16	3021771	3022382	0.00242179	0.0522305	0.187296	No
NM_025196|GRPEL1|chr4|-	chr4	7060053	7061208	0.167208	0.0638568	0.104904	No
NM_006349|ZNHIT1|chr7|+	chr7	101223937	101224190	0.0095029	0.0522726	0.183854	No
NM_001130997|FAM58A|chrX|-	chrX	153587925	153588394	0.00505007	0.0521905	0.186253	No
NM_001080415|U2SURP|chr3|+	chr3	143056312	143060725	0.00028491	-0.0517028	0.188686	No
NM_001195057|DDIT3|chr12|-	chr12	57516655	57517180	0.0270657	0.0533741	0.175442	No
NM_152416|C8orf38|chr8|+	chr8	95057809	95058716	0.16581	-0.0640849	0.106113	No
NM_001950|E2F4|chr16|+	chr16	67198008	67198918	0.194991	0.0664277	0.091612	No
NM_001252006|PAPOLA|chr14|+	chr14	96532511	96535598	0.108025	0.0587911	0.135222	No
NM_018353|MIS18BP1|chr14|-	chr14	45203190	45204212	0.0923903	-0.061293	0.143522	No
NM_198205|MLX|chr17|+	chr17	42571547	42572310	0.0451154	-0.0543714	0.167501	No
NM_194247|HNRNPA3|chr2|+	chr2	177219408	177223957	0.00463631	-0.0518005	0.187851	No
NM_005871|SMNDC1|chr10|-	chr10	110293040	110294287	0.114119	0.059383	0.133136	No
NM_173454|PDE8A|chr15|+	chr15	85137797	85139141	0.182963	0.0668862	0.0988553	No
NM_012307|EPB41L3|chr18|-	chr18	5392389	5393478	0.307961	0.083822	0.0373848	No
NR_030672|KIAA1324L|chr7|-	chr7	86876907	86880530	0.1057	0.0701666	0.138564	No
NM_024835|GGNBP2|chr17|+	chr17	36589208	36589846	0.0458849	0.0541176	0.168835	No
NM_006938|SNRPD1|chr18|+	chr18	21629062	21630247	0.179516	0.0643775	0.102095	No
NM_198530|MXRA7|chr17|-	chr17	76679569	76680879	0.182195	0.0646629	0.100846	No
NR_033670|ARMCX6|chrX|-	chrX	101615118	101615760	0.0904055	0.0572567	0.147305	No
NM_003528|HIST2H2BE|chr1|-	chr1	149884460	149886682	0.32955	0.0899844	0.0277826	No
NM_017582|UBE2Q1|chr1|-	chr1	154548575	154550469	0.0128436	-0.0519845	0.186285	No
NM_032353|VPS25|chr17|+	chr17	42778957	42779599	0.178022	0.0640262	0.103715	No
NM_032316|NICN1|chr3|-	chr3	49422333	49424874	0.306542	0.0945765	0.0399869	No
NM_024699|ZFAND1|chr8|-	chr8	81701331	81702865	0.216071	0.0678338	0.0854203	No
NM_005628|SLC1A5|chr19|-	chr19	46774883	46775747	0.0648244	0.0551284	0.161331	No
NM_152298|NASP|chr1|+	chr1	45618061	45618906	0.215687	0.0679384	0.0859159	No
NM_012079|DGAT1|chr8|-	chr8	144314722	144316709	0.0124633	-0.0518561	0.188062	No
NM_025135|FHOD3|chr18|+	chr18	36779448	36780055	0.0196864	0.0759372	0.184503	No
NM_031937|TBC1D10A|chr22|-	chr22	30291990	30292851	0.145996	0.0611524	0.121649	No
NM_001242844|RNF146|chr6|+	chr6	127286616	127288560	0.135357	0.0607224	0.126976	No
NM_022481|ARAP3|chr5|-	chr5	141653401	141654435	0.120326	-0.0916291	0.134609	No
NM_021127|PMAIP1|chr18|+	chr18	59902647	59904306	0.3341	0.0963202	0.0277714	No
NM_016622|MRPL35|chr2|+	chr2	86210480	86213354	0.0634839	0.0549211	0.163241	No
NM_002802|PSMC1|chr14|+	chr14	90272273	90272622	0.365855	0.0986075	0.0120913	No
NM_017778|WHSC1L1|chr8|-	chr8	38316417	38318038	0.184544	0.0643349	0.103126	No
NM_001252406|ZBTB7B|chr1|+	chr1	155016220	155018525	0.134389	0.0598857	0.128384	No
NM_001130964|PLCD1|chr3|-	chr3	38007496	38007858	0.00135011	0.0562046	0.195126	No
NM_001134758|ARFRP1|chr20|-	chr20	63698698	63700702	0.101473	-0.0580742	0.145397	No
NM_002819|PTBP1|chr19|+	chr19	810694	812327	0.205272	0.0659335	0.0935468	No
NM_004791|ITGBL1|chr13|+	chr13	101715563	101716444	0.0822904	0.0571723	0.155064	No
NM_012347|FBXO9|chr6|+	chr6	53097722	53100872	0.000637301	-0.0509803	0.195987	No
NM_024315|C7orf23|chr7|-	chr7	87196332	87196758	0.189764	0.0646977	0.101461	No
NM_004094|EIF2S1|chr14|+	chr14	67383315	67386516	0.00473697	-0.0510862	0.194365	No
NM_006929|SKIV2L|chr6|+	chr6	31969515	31969755	0.226518	0.0692724	0.0835549	No
NM_001246|ENTPD2|chr9|-	chr9	137048099	137048860	0.0679679	0.0776894	0.162981	No
NM_032272|MAF1|chr8|+	chr8	144107088	144107612	0.239431	0.0694686	0.0776707	No
NR_024272|SEC13|chr3|-	chr3	10300931	10301374	0.0398246	0.0529834	0.178291	No
NM_006845|KIF2C|chr1|+	chr1	44767097	44767766	0.0184682	0.0614833	0.189032	No
NM_001102575|SNX18|chr5|+	chr5	54543179	54546586	0.3623	0.0978887	0.0172937	No
NM_001172746|SEC23B|chr20|+	chr20	18560651	18561415	0.151227	0.0606677	0.122882	No
NM_016095|GINS2|chr16|-	chr16	85677674	85678337	0.0557392	0.055589	0.170668	No
NM_019108|SMG9|chr19|-	chr19	43731149	43731674	0.374672	0.0998899	0.0114576	No
NM_024608|NEIL1|chr15|+	chr15	75354964	75355251	0.143108	0.0724588	0.127384	No
NM_133343|RAD17|chr5|+	chr5	69414031	69414803	0.0898872	0.0560898	0.154455	No
NM_032831|ORAI2|chr7|+	chr7	102446513	102456220	0.145736	-0.0652747	0.126617	No
NM_012420|IFIT5|chr10|+	chr10	89417205	89421002	0.0725155	0.0618929	0.163235	No
NM_019096|GTPBP2|chr6|-	chr6	43620523	43621790	0.149819	0.060408	0.124789	No
NM_001033556|PPM1B|chr2|+	chr2	44209210	44209432	0.201024	0.0658042	0.0994452	No
NM_001185092|NIT1|chr1|+	chr1	161124141	161125445	0.00585098	0.0510808	0.197204	No
NM_001467|SLC37A4|chr11|-	chr11	119024351	119025076	0.00738199	0.0509139	0.196572	No
NM_001127586|ING4|chr12|-	chr12	6650538	6651234	0.0393033	0.0527376	0.180655	No
NM_007118|TRIO|chr5|+	chr5	14507880	14509349	0.0134026	0.0514824	0.193701	No
NM_015641|TES|chr7|+	chr7	116257294	116258783	0.0151176	0.0518515	0.192977	No
NM_001099772|CYP4B1|chr1|+	chr1	46818631	46819349	0.0171821	0.0643125	0.192106	No
NM_001130410|ACAA1|chr3|-	chr3	38122737	38123122	0.185906	0.0632922	0.107745	No
NM_018999|FAM190B|chr10|+	chr10	84513449	84518520	0.285862	-0.0766226	0.0579597	No
NM_002528|NTHL1|chr16|-	chr16	2039815	2040047	0.0485367	0.0566442	0.176863	No
NM_152274|FAM58A|chrX|-	chrX	153587925	153588454	0.00839506	0.0509472	0.196976	No
NM_003501|ACOX3|chr4|-	chr4	8366282	8367080	0.367302	0.0938354	0.0175742	No
NM_006775|QKI|chr6|+	chr6	163570694	163578596	0.0670888	-0.0578416	0.167872	No
NM_017914|C19orf24|chr19|+	chr19	1278777	1279244	0.100937	0.0565653	0.150985	No
NM_001190266|ATG16L1|chr2|+	chr2	233294257	233295674	0.256189	0.0708907	0.0737865	No
NM_133493|CD109|chr6|+	chr6	73823458	73828317	0.000499804	-0.0733751	0.20203	No
NM_006969|ZNF28|chr19|-	chr19	52797408	52801702	0.400194	-0.139971	0.002988	No
NM_006493|CLN5|chr13|+	chr13	77000458	77002517	0.000259584	-0.0504326	0.202957	No
NM_006716|DBF4|chr7|+	chr7	87907188	87909541	0.304867	0.0849152	0.0507239	No
NM_005509|DMXL1|chr5|+	chr5	119246995	119249127	0.30395	0.079499	0.0512244	No
NM_001163286|EWSR1|chr22|+	chr22	29300122	29300525	0.190002	0.0631362	0.108343	No
NM_024816|RABEP2|chr16|-	chr16	28904509	28905044	0.1939	0.0638573	0.107362	No
NM_001256533|MSTO1|chr1|+	chr1	155614062	155614967	0.0633575	-0.0536387	0.172642	No
NM_006363|SEC23B|chr20|+	chr20	18560651	18561406	0.147606	0.0594516	0.130583	No
NM_032839|DIRC2|chr3|+	chr3	122879263	122881139	0.0202133	-0.0513164	0.194443	No
NM_001946|DUSP6|chr12|-	chr12	89348060	89349561	0.0376242	0.0526678	0.186054	No
NM_181472|CMTM7|chr3|+	chr3	32454241	32454841	0.139068	0.0603304	0.135374	No
NM_001207008|MLLT4|chr6|+	chr6	167969782	167972020	0.0641671	0.0543609	0.172963	No
NR_026550|BRP44|chr1|-	chr1	167916675	167918359	0.00246076	-0.0499824	0.203841	No
NM_001078173|FAM127C|chrX|-	chrX	135020504	135022536	0.356084	-0.110999	0.0273916	No
NM_016329|SFMBT1|chr3|-	chr3	52903567	52905276	0.162101	0.0622204	0.124458	No
NM_001167681|FLI1|chr11|+	chr11	128810459	128813267	0.249065	-0.0871977	0.0811582	No
NM_015009|PDZRN3|chr3|-	chr3	73382501	73384930	0.348805	-0.105809	0.0313632	No
NR_033734|CRYBB2P1|chr22|+	chr22	25460867	25461678	0.330708	-0.106486	0.0409138	No
NM_003747|TNKS|chr8|+	chr8	9776650	9782346	0.180941	-0.0716217	0.115953	No
NM_016823|CRK|chr17|-	chr17	1421353	1423650	0.25773	0.0706841	0.0781514	No
NM_002766|PRPSAP1|chr17|-	chr17	76310787	76311700	0.113771	0.056597	0.150439	No
NM_147188|FBXO22|chr15|+	chr15	75933130	75935267	0.137211	0.0684919	0.139012	No
NM_199002|ARHGEF1|chr19|+	chr19	41907105	41907452	0.058652	0.0529813	0.178645	No
NM_015471|NSL1|chr1|-	chr1	212726153	212738686	0.000461403	-0.0496299	0.207759	No
NM_007188|ABCB8|chr7|+	chr7	151045209	151047782	0.414903	0.136311	0.000659388	No
NM_002873|RAD17|chr5|+	chr5	69414031	69414801	0.106967	0.0560569	0.154698	No
NM_015533|DAK|chr11|+	chr11	61346351	61348748	0.00343887	-0.0497682	0.206493	No
NM_001025|RPS23|chr5|-	chr5	82273320	82276255	0.143132	-0.0585025	0.136849	No
NR_033268|NUDT16|chr3|+	chr3	131383162	131388830	0.0474344	-0.0522815	0.184801	No
NM_001135589|GDAP2|chr1|-	chr1	117877222	117878152	0.415957	0.163538	0.000888342	No
NM_001257994|TRMT2A|chr22|-	chr22	20111877	20112816	0.0575269	-0.0534165	0.180559	No
NM_022081|HPS4|chr22|-	chr22	26451480	26453404	0.118796	0.0570527	0.150031	No
NM_017645|HAUS6|chr9|-	chr9	19053143	19056404	0.0372971	-0.0566203	0.191003	No
NM_015528|RNF167|chr17|+	chr17	4944715	4945222	0.00972071	0.0498762	0.204806	No
NM_014169|CHMP4A|chr14|-	chr14	24209581	24209935	0.240501	0.0668601	0.0895152	No
NM_181671|PITPNC1|chr17|+	chr17	67692572	67693531	0.0581263	-0.0547614	0.180746	No
NM_001244585|LUC7L2|chr7|+	chr7	139422163	139423457	0.28984	0.0725984	0.0649661	No
NM_207315|CMPK2|chr2|-	chr2	6848309	6849973	0.0945334	0.0751219	0.162627	No
NM_016142|HSD17B12|chr11|+	chr11	43855144	43856619	0.0636113	0.0536724	0.178477	No
NM_005968|HNRNPM|chr19|+	chr19	8488691	8489118	0.260804	0.0688186	0.0800273	No
NM_001126105|SLC7A7|chr14|-	chr14	22773223	22773716	0.0166956	0.0514399	0.202325	No
NM_001131016|CIZ1|chr9|-	chr9	128166065	128166406	0.00775099	0.049725	0.206888	No
NM_001199237|GPANK1|chr6|-	chr6	31661229	31662710	0.401423	0.102479	0.0102983	No
NR_033488|ABHD16A|chr6|-	chr6	31686949	31687295	0.0493018	0.0520147	0.186371	No
NM_003900|SQSTM1|chr5|+	chr5	179836436	179837266	0.132006	0.0572653	0.14536	No
NM_013320|HCFC2|chr12|+	chr12	104102959	104106526	0.179216	-0.0823813	0.121829	No
NM_003581|NCK2|chr2|+	chr2	105892982	105894274	0.0429926	0.0520225	0.190107	No
NM_016151|TAOK2|chr16|+	chr16	29986265	29988405	0.0759292	0.0547974	0.17367	No
NM_003480|MFAP5|chr12|-	chr12	8645944	8648203	0.0706777	-0.0553694	0.176308	No
NM_001123329|ZBTB1|chr14|+	chr14	64521487	64524951	0.391822	0.0988305	0.0162426	No
NM_018473|ACOT13|chr6|+	chr6	24701459	24704862	0.0102508	-0.0496991	0.207124	No
NR_024052|HCG18|chr6|-	chr6	30287397	30292599	0.0110821	-0.0505466	0.20697	No
NM_015513|CRELD1|chr3|+	chr3	9944365	9945413	0.00614054	0.0494841	0.209453	No
NM_006206|PDGFRA|chr4|+	chr4	54295125	54298245	0.226454	-0.0765599	0.0995333	No
NM_003342|UBE2G1|chr17|-	chr17	4269217	4272516	0.357588	-0.0834756	0.0341789	No
NM_198147|ABHD15|chr17|-	chr17	29560671	29563086	0.00970286	0.0530291	0.208587	No
NM_001083946|C2orf56|chr2|+	chr2	37248135	37249160	0.131691	-0.0608708	0.147733	No
NM_014786|ARHGEF17|chr11|+	chr11	73367584	73369380	0.248576	0.067458	0.0894185	No
NM_012239|SIRT3|chr11|-	chr11	215110	216718	0.0237081	0.050351	0.201923	No
NM_001070|TUBG1|chr17|+	chr17	42614844	42615238	0.0726724	0.0531104	0.177588	No
NM_001918|DBT|chr1|-	chr1	100186922	100196422	0.0328298	-0.0557322	0.197647	No
NM_201224|DDX47|chr12|+	chr12	12829423	12829981	0.0550325	0.0520267	0.186611	No
NM_031432|UCK1|chr9|-	chr9	131523806	131525221	0.00955654	0.0494401	0.209504	No
NM_001206652|SH3GLB1|chr1|+	chr1	86743128	86748184	0.00490554	-0.0491015	0.211936	No
NM_021203|SRPRB|chr3|+	chr3	133819553	133821492	0.371138	0.0858714	0.0288341	No
NM_005335|HCLS1|chr3|-	chr3	121631399	121631982	0.0513099	0.0520993	0.188755	No
NM_004691|ATP6V0D1|chr16|-	chr16	67438014	67438689	0.328426	0.0768469	0.0509042	No
NM_013367|ANAPC4|chr4|+	chr4	25418155	25418498	0.120003	0.0559729	0.155318	No
NM_015266|SLC9A8|chr20|+	chr20	49887829	49892235	0.0633118	-0.0642742	0.183928	No
NM_016470|C20orf111|chr20|-	chr20	44195941	44197739	0.115226	0.055614	0.157989	No
NM_015986|CRLF3|chr17|-	chr17	30782684	30784443	0.0989996	0.0603848	0.166299	No
NM_019004|ANKIB1|chr7|+	chr7	92398212	92401384	0.0391621	0.0525917	0.196425	No
NM_032223|PCNXL3|chr11|+	chr11	65636766	65637439	0.0445662	0.0511764	0.193924	No
NM_021738|SVIL|chr10|-	chr10	29457348	29458333	0.0328068	0.0506003	0.200047	No
NM_006443|C6orf108|chr6|-	chr6	43225629	43225881	0.0419508	0.0510314	0.195539	No
NM_000991|RPL28|chr19|+	chr19	55388243	55392083	0.0870009	-0.053517	0.173619	No
NM_001166278|DLG3|chrX|+	chrX	70502163	70505489	0.00783282	-0.0492677	0.21324	No
NM_007279|U2AF2|chr19|+	chr19	55673934	55674716	0.00252532	0.0487465	0.215975	No
NM_001085365|MZT2A|chr2|-	chr2	131483960	131484218	0.0450969	0.0510885	0.194692	No
NM_022755|IPPK|chr9|-	chr9	92615155	92616057	0.16681	0.0597429	0.133851	No
NM_005982|SIX1|chr14|-	chr14	60644699	60646577	0.223319	0.0787634	0.105739	No
NM_024327|ZNF576|chr19|+	chr19	43598831	43600435	0.0218133	-0.0499615	0.206502	No
NM_005232|EPHA1|chr7|-	chr7	143391113	143391535	0.0227428	0.0546694	0.206345	No
NM_001145301|RARA|chr17|+	chr17	40356009	40357643	0.346936	0.0791219	0.044569	No
NM_004515|ILF2|chr1|-	chr1	153662038	153662556	0.31555	0.0736936	0.0608118	No
NM_001039842|C17orf90|chr17|-	chr17	81665036	81665584	0.129905	0.0563291	0.153662	No
NM_016456|TMEM9|chr1|-	chr1	201134772	201135815	0.14701	0.0573396	0.145149	No
NM_016222|DDX41|chr5|-	chr5	177511577	177511927	0.144266	0.0571763	0.146614	No
NM_001916|CYC1|chr8|+	chr8	144097232	144097525	0.0803828	0.0529456	0.178602	No
NM_020312|COQ9|chr16|+	chr16	57460589	57461275	0.0905788	0.0536082	0.173553	No
NM_021235|EPS15L1|chr19|-	chr19	16361597	16361984	0.0318285	0.0507857	0.203018	No
NR_024158|PP7080|chr5|-	chr5	470510	471965	0.117518	0.0554132	0.160473	No
NM_001184751|ZNF408|chr11|+	chr11	46704353	46705916	0.22165	0.065981	0.108471	No
NM_001160037|RHOBTB2|chr8|+	chr8	23017252	23020135	0.127215	-0.0650878	0.156244	No
NM_002627|PFKP|chr10|+	chr10	3136450	3136805	0.013936	0.0521457	0.213437	No
NM_138991|BACE2|chr21|+	chr21	41275371	41276597	0.277368	-0.0700411	0.0823912	No
NM_174891|C14orf79|chr14|+	chr14	104994598	104995518	0.17749	0.0602346	0.132837	No
NM_144575|CAPN13|chr2|-	chr2	30722772	30723236	0.18141	0.067538	0.131132	No
NM_181836|TMED7|chr5|-	chr5	115613208	115616445	0.128597	0.0558876	0.157566	No
NM_014432|IL20RA|chr6|-	chr6	136999971	137002355	0.312049	-0.0907536	0.0660549	No
NM_020834|HOMEZ|chr14|-	chr14	23273635	23277187	0.332783	0.0809333	0.0560488	No
NM_003779|B4GALT3|chr1|-	chr1	161171310	161172089	0.0226553	0.0492468	0.211294	No
NM_020824|ARHGAP21|chr10|-	chr10	24583609	24586106	0.277516	0.0698174	0.0838824	No
NM_032940|POLR2C|chr16|+	chr16	57470975	57471958	0.0504834	-0.0506816	0.198275	No
NM_000941|POR|chr7|+	chr7	75986337	75986837	0.336976	0.0755229	0.0550408	No
NM_024528|NKAP|chrX|-	chrX	119925050	119925394	0.25908	0.0659778	0.0940908	No
NM_006612|KIF1C|chr17|+	chr17	5023468	5028399	0.222497	0.063012	0.112387	No
NM_003038|SLC1A4|chr2|+	chr2	65020912	65023866	0.0335261	-0.0499177	0.2069	No
NM_025150|TARS2|chr1|+	chr1	150506916	150507273	0.202891	0.0608984	0.122331	No
NM_002626|PFKL|chr21|+	chr21	44326715	44327373	0.123011	0.0550405	0.162327	No
NM_182689|EFNA4|chr1|+	chr1	155069019	155069553	0.213037	0.062754	0.11735	No
NM_005339|UBE2K|chr4|+	chr4	39778360	39782790	0.117248	-0.0545765	0.165246	No
NM_152536|FGD5|chr3|+	chr3	14933131	14934565	0.0428965	-0.0639452	0.20245	No
NM_024711|GIMAP6|chr7|-	chr7	150625376	150628512	0.446531	-0.187225	0.000720233	No
NM_001848|COL6A1|chr21|+	chr21	46003391	46005049	0.117284	0.0546031	0.165367	No
NM_031219|HDHD3|chr9|-	chr9	113373418	113374529	0.293206	0.0695091	0.0777282	No
NM_000526|KRT14|chr17|-	chr17	41582279	41582532	0.274613	0.0825763	0.0872148	No
NM_000088|COL1A1|chr17|-	chr17	50184096	50185648	0.131711	-0.0553755	0.159135	No
NM_022727|TRMT2A|chr22|-	chr22	20111877	20112794	0.0761126	-0.0525115	0.187015	No
NM_022766|CERK|chr22|-	chr22	46684410	46687206	0.00724519	-0.0537016	0.221511	No
NM_080687|UPF3A|chr13|+	chr13	114304789	114305816	0.0601072	0.0513306	0.195371	No
NM_001174156|SAMD8|chr10|+	chr10	75176388	75182123	0.104703	-0.0689168	0.173278	No
NM_181719|TMCO4|chr1|-	chr1	19682213	19683444	0.00279011	0.0494309	0.225493	No
NM_000997|RPL37|chr5|-	chr5	40831328	40832573	0.155635	-0.0567365	0.149119	No
NM_024770|METTL8|chr2|-	chr2	171317403	171324362	0.000144688	-0.0550281	0.226892	No
NR_037596|FLJ14186|chr4|-	chr4	119405523	119410138	0.013642	0.0542765	0.220184	No
NM_032611|PTP4A3|chr8|+	chr8	141430927	141431520	0.0517531	0.0505704	0.201724	No
NM_003082|SNAPC1|chr14|+	chr14	61794949	61796428	0.196572	-0.0685404	0.129351	No
NM_006317|BASP1|chr5|+	chr5	17275208	17276834	0.129	0.0571908	0.163192	No
NM_144591|C10orf32|chr10|+	chr10	102863730	102864961	0.436324	0.101786	0.00957632	No
NM_001164446|C6orf132|chr6|-	chr6	42101119	42103878	0.00538293	-0.0503525	0.22517	No
NM_017881|NMRK1|chr9|-	chr9	75061200	75061567	0.14839	-0.0567099	0.153796	No
NM_001039548|KLHL35|chr11|-	chr11	75422394	75422768	0.243236	-0.0769365	0.106642	No
NM_032268|ZNRF1|chr16|+	chr16	75107733	75110994	2.83618e-06	-0.0475989	0.228443	No
NM_014748|SNX17|chr2|+	chr2	27376606	27377127	0.156627	0.0566407	0.150441	No
NM_153827|MINK1|chr17|+	chr17	4897204	4897769	0.153719	0.0564317	0.151954	No
NM_006788|RALBP1|chr18|+	chr18	9535671	9538108	0.296068	0.069286	0.081053	No
NM_022496|ACTR6|chr12|+	chr12	100223786	100224423	0.261463	0.0649601	0.0985006	No
NM_022835|PLEKHG2|chr19|+	chr19	39423733	39428415	0.345665	0.112852	0.0566205	No
NM_016459|MZB1|chr5|-	chr5	139387568	139387921	0.337515	0.0857405	0.0607827	No
NM_005406|ROCK1|chr18|-	chr18	20949742	20951387	0.270006	0.0660413	0.094802	No
NM_015655|ZNF337|chr20|-	chr20	25674215	25677037	0.0298045	0.0504736	0.215083	No
NM_001185022|CLDN7|chr17|-	chr17	7259940	7260536	0.44825	0.108284	0.00586974	No
NM_005999|TSNAX|chr1|+	chr1	231564528	231566523	0.312916	0.0709462	0.0740157	No
NM_021994|ZNF277|chr7|+	chr7	112342561	112343934	0.00626018	-0.0475987	0.227357	No
NM_005528|DNAJC4|chr11|+	chr11	64234073	64234281	0.328637	0.0730017	0.066431	No
NM_025219|DNAJC5|chr20|+	chr20	63931465	63936031	0.408909	-0.0873302	0.0264477	No
NM_001013699|H3F3C|chr12|-	chr12	31791185	31792241	0.426697	0.0942667	0.0177681	No
NM_013241|FHOD1|chr16|-	chr16	67229389	67229718	0.0177709	0.048559	0.222822	No
NM_014937|INPP5F|chr10|+	chr10	119826631	119829150	0.0613733	-0.0574264	0.201682	No
NM_032682|FOXP1|chr3|-	chr3	70954714	70959391	0.0690241	-0.0509216	0.197903	No
NM_003496|TRRAP|chr7|+	chr7	99012071	99013243	0.233345	0.0620896	0.116315	No
NM_003146|SSRP1|chr11|-	chr11	57325985	57326478	0.306256	0.0689528	0.0799061	No
NR_015370|EPB41L4A-AS1|chr5|+	chr5	112162151	112162501	0.00839015	-0.0475077	0.228973	No
NM_012197|RABGAP1|chr9|+	chr9	123103091	123104868	0.0616783	0.0504576	0.202378	No
NM_018149|SMG8|chr17|+	chr17	59214805	59215250	0.353318	0.0751171	0.0567479	No
NM_001128227|GNE|chr9|-	chr9	36214442	36217600	0.118406	0.0682689	0.174609	No
NM_015367|BCL2L13|chr22|+	chr22	17726677	17729223	0.144157	0.0557153	0.16182	No
NM_003312|TST|chr22|-	chr22	37010865	37011325	0.0138602	0.0476362	0.22699	No
NM_003565|ULK1|chr12|+	chr12	131921306	131923162	0.0525656	0.0498557	0.207822	No
NM_006313|USP15|chr12|+	chr12	62404193	62409721	0.00966704	-0.0472907	0.229297	No
NM_005213|CSTA|chr3|+	chr3	122341439	122341968	0.140887	-0.0692197	0.16389	No
NM_002532|NUP88|chr17|-	chr17	5386026	5386269	7.56929e-05	-0.0467864	0.234307	No
NM_003401|XRCC4|chr5|+	chr5	83353131	83353760	0.289042	0.0830598	0.0898845	No
NM_018116|MSTO1|chr1|+	chr1	155614059	155614967	0.0891568	-0.0515678	0.189844	No
NM_002356|MARCKS|chr6|+	chr6	113859683	113863475	0.0781572	-0.0528063	0.195345	No
NM_014035|SNX24|chr5|+	chr5	123007682	123009207	0.02776	0.0564214	0.220645	No
NM_006694|JTB|chr1|-	chr1	153974364	153974835	0.00238756	0.0468728	0.233442	No
NM_181349|SMURF1|chr7|-	chr7	99027435	99030683	0.00745985	-0.0478528	0.231118	No
NM_001009936|PHF19|chr9|-	chr9	120869575	120869945	0.0186923	0.0566796	0.225518	No
NM_002437|MPV17|chr2|-	chr2	27309492	27309981	0.0163991	-0.0475915	0.226705	No
NM_199249|C19orf48|chr19|-	chr19	50797704	50798958	0.176176	-0.0571418	0.146858	No
NM_001243028|AKT2|chr19|-	chr19	40230317	40233951	0.456252	0.106313	0.00683992	No
NM_001135148|SLC39A8|chr4|-	chr4	102261664	102263193	0.122141	0.0571342	0.173901	No
NM_000436|OXCT1|chr5|-	chr5	41730065	41731770	0.205825	-0.0648287	0.132074	No
NM_198948|NUDT1|chr7|+	chr7	2250829	2251145	0.0102944	0.0473383	0.229912	No
NM_033212|CCDC102A|chr16|-	chr16	57512178	57512870	0.000561879	0.0686789	0.234841	No
NM_001255981|CREB3L4|chr1|+	chr1	153973872	153974269	0.0552557	0.0495318	0.207954	No
NR_004858|POFUT2|chr21|-	chr21	45263928	45265635	0.362746	0.0771668	0.0544132	No
NM_020713|ZNF512B|chr20|-	chr20	63956985	63960139	0.00689709	-0.0489532	0.232356	No
NM_012100|DNPEP|chr2|-	chr2	219373458	219374342	0.0633099	-0.049977	0.204241	No
NM_001039490|CD151|chr11|+	chr11	838133	838835	0.115273	0.052929	0.178401	No
NM_005898|CAPRIN1|chr11|+	chr11	34099303	34102610	0.313897	0.0690223	0.0791357	No
NM_001256732|SSBP2|chr5|-	chr5	81417360	81420533	0.00280024	-0.0475738	0.234977	No
NM_001159323|PLA2G4C|chr19|-	chr19	48047843	48048388	0.0137804	0.0633939	0.229551	No
NR_028493|LYRM2|chr6|-	chr6	89633834	89637353	0.0412036	0.0491814	0.21585	No
NM_206861|TACC2|chr10|+	chr10	122253991	122254542	0.226163	0.0612352	0.123495	No
NM_004287|GOSR2|chr17|+	chr17	46938599	46941367	4.01867e-06	-0.0465933	0.236608	No
NM_002096|GTF2F1|chr19|-	chr19	6379569	6380485	0.00302986	0.0467687	0.23521	No
NM_001127395|METTL21A|chr2|-	chr2	207609115	207613443	0.0304542	-0.051929	0.221504	No
NM_015697|COQ2|chr4|-	chr4	83263824	83264363	0.108688	0.0548667	0.182484	No
NM_000294|PHKG2|chr16|+	chr16	30756804	30757423	0.148016	0.0549703	0.163191	No
NM_001199981|NDUFS1|chr2|-	chr2	206123079	206124276	0.0306754	-0.0480419	0.221975	No
NM_172208|TAPBP|chr6|-	chr6	33303633	33303989	0.075201	0.0511329	0.199942	No
NM_001242618|NXT2|chrX|+	chrX	109542507	109544698	0.150392	0.0623201	0.162423	No
NM_004768|SRSF11|chr1|+	chr1	70250608	70252018	0.214864	0.059561	0.130472	No
NM_001161344|CHFR|chr12|-	chr12	132840352	132841596	0.161807	0.0565398	0.157012	No
NR_024108|PFKL|chr21|+	chr21	44326715	44327378	0.118964	0.0529633	0.178793	No
NM_032120|RBM48|chr7|+	chr7	92536851	92537509	0.457036	0.107122	0.0100896	No
NM_001144912|ATG7|chr3|+	chr3	11554811	11556070	0.145579	-0.0545713	0.165943	No
NM_198082|CCDC57|chr17|-	chr17	82101470	82101866	0.363547	-0.0748975	0.05709	No
NM_002231|CD82|chr11|+	chr11	44619049	44619765	0.328809	-0.0710942	0.0745597	No
NM_020719|PRR12|chr19|+	chr19	49625461	49626439	0.30955	0.0682375	0.0842979	No
NM_005490|SH2D3A|chr19|-	chr19	6752162	6752753	0.0545051	0.0556791	0.212084	No
NM_001040022|SIRPA|chr20|+	chr20	1937320	1939894	0.241651	0.0637637	0.118709	No
NM_022904|RASAL3|chr19|-	chr19	15451627	15451938	0.138286	-0.0730196	0.170429	No
NM_152678|FAM116A|chr3|-	chr3	57625454	57628345	0.275187	0.0675001	0.102013	No
NM_000801|FKBP1A|chr20|-	chr20	1368977	1370072	0.158588	0.0552171	0.160332	No
NM_003092|SNRPB2|chr20|+	chr20	16740846	16741772	0.468249	0.107269	0.00631192	No
NM_020422|TMEM159|chr16|+	chr16	21179475	21180616	0.0337375	0.0480556	0.223642	No
NM_001083914|CTBP2|chr10|-	chr10	124987849	124989698	0.305215	0.0673165	0.0880849	No
NM_015510|DHRS7B|chr17|+	chr17	21190948	21191972	0.22019	-0.0595126	0.130785	No
NM_152699|SENP5|chr3|+	chr3	196930813	196934713	0.178218	0.059778	0.151905	No
NM_017789|SEMA4C|chr2|-	chr2	96859736	96861455	0.384047	-0.0777533	0.0491033	No
NM_020158|EXOSC5|chr19|-	chr19	41386371	41386725	0.155062	0.0548511	0.163779	No
NM_001184902|CARD8|chr19|-	chr19	48208086	48211975	0.31388	0.0711386	0.0845266	No
NM_018656|SLC35E3|chr12|+	chr12	68764704	68766073	0.0378403	-0.0516533	0.22272	No
NM_001242812|LOC284385|chr19|+	chr19	9633460	9634862	0.456302	0.112607	0.0137651	No
NM_004073|PLK3|chr1|+	chr1	44805487	44805914	0.163857	0.0588205	0.160045	No
NM_006366|CAP2|chr6|+	chr6	17556359	17557792	0.254727	0.0656713	0.114766	No
NM_022717|SNRNP35|chr12|+	chr12	123465538	123466390	0.102477	-0.0515103	0.191028	No
NM_006675|TSPAN9|chr12|+	chr12	3283045	3286564	0.0314172	-0.0480157	0.226577	No
NM_032864|PRPF38A|chr1|+	chr1	52416648	52418320	0.00010992	-0.0460744	0.242241	No
NM_016132|MYEF2|chr15|-	chr15	48142392	48143071	0.31268	0.0755572	0.0864153	No
NM_007007|CPSF6|chr12|+	chr12	69269512	69273157	0.0749534	-0.0498166	0.205348	No
NM_006400|DCTN2|chr12|-	chr12	57530311	57530775	0.381015	0.0762266	0.0526249	No
NM_001113205|TSTD1|chr1|-	chr1	161037632	161038075	0.0568938	0.0488275	0.214855	No
NM_003904|ZNF259|chr11|-	chr11	116778560	116779059	0.00671953	0.0462844	0.240099	No
NM_031954|KCTD10|chr12|-	chr12	109448655	109451813	0.328059	-0.0700903	0.0794797	No
NM_052850|GADD45GIP1|chr19|-	chr19	12954158	12954526	0.432156	0.0868675	0.0275007	No
NM_182977|NNT|chr5|+	chr5	43704255	43705566	0.118967	0.0529011	0.184109	No
NR_026899|LOC146880|chr17|-	chr17	64749662	64750008	0.131097	0.0548601	0.178146	No
NM_014681|DHX34|chr19|+	chr19	47381980	47382704	0.127778	0.0550175	0.179808	No
NM_006054|RTN3|chr11|+	chr11	63758156	63759870	0.00119293	-0.0459175	0.243119	No
NM_012117|CBX5|chr12|-	chr12	54230947	54241905	0.0856091	-0.0507684	0.201025	No
NM_020382|SETD8|chr12|+	chr12	123407493	123409353	0.067436	0.0495639	0.210141	No
NM_019042|PUS7|chr7|-	chr7	105456513	105457926	0.302851	0.0684437	0.092572	No
NM_001190987|SRSF11|chr1|+	chr1	70250611	70252018	0.223619	0.0592882	0.132246	No
NM_015202|KIAA0556|chr16|+	chr16	27778574	27780371	0.246826	0.0624839	0.120735	No
NM_001145839|MTFR1|chr8|+	chr8	65707843	65708338	0.0279775	0.0486096	0.231369	No
NM_022484|TMEM168|chr7|-	chr7	112765732	112767744	0.167071	0.0559713	0.162578	No
NM_003821|RIPK2|chr8|+	chr8	89790079	89791064	0.356059	0.0718234	0.0681033	No
NM_174869|IDH3G|chrX|-	chrX	153785766	153786272	0.243753	0.060529	0.124326	No
NM_017982|SUSD4|chr1|-	chr1	223220819	223222220	0.00361956	0.0550188	0.244643	No
NM_004322|BAD|chr11|-	chr11	64269828	64270337	0.121137	0.0521116	0.185892	No
NM_002824|PTMS|chr12|+	chr12	6770392	6770952	0.0892274	0.0502348	0.201915	No
NM_006821|ACOT2|chr14|+	chr14	73574908	73575658	0.160312	0.0545569	0.166384	No
NM_180699|SNRNP35|chr12|+	chr12	123465538	123466394	0.103702	-0.0510537	0.194996	No
NM_001008396|WDHD1|chr14|-	chr14	54938938	54941690	0.485424	0.148395	0.00422786	No
NM_001793|CDH3|chr16|+	chr16	68698191	68699054	0.0117303	0.05386	0.241354	No
NM_022406|XRCC4|chr5|+	chr5	83353125	83353760	0.271011	0.0778499	0.111995	No
NM_203350|ZRANB2|chr1|-	chr1	71063291	71065137	0.144664	0.0534494	0.175168	No
NM_001199917|PGM3|chr6|-	chr6	83168471	83169323	0.00140662	-0.0460953	0.24684	No
NM_001205206|SLC19A1|chr21|-	chr21	45514715	45515152	0.197467	-0.0597639	0.148825	No
NM_207627|ABCG1|chr21|+	chr21	42296164	42297244	0.0140847	0.0463362	0.240671	No
NM_002645|PIK3C2A|chr11|-	chr11	17086577	17089920	0.131173	0.0542108	0.182256	No
NM_016018|PHF20L1|chr8|+	chr8	132845781	132848807	0.175305	0.0569266	0.160248	No
NM_006888|CALM1|chr14|+	chr14	90404689	90408275	0.191512	-0.0563149	0.152169	No
NM_001849|COL6A2|chr21|+	chr21	46131954	46132849	0.381377	0.0747168	0.0573066	No
NM_152383|DIS3L2|chr2|+	chr2	232336469	232337198	0.0179161	0.0557327	0.239093	No
NR_033243|UBAP1|chr9|+	chr9	34251392	34252380	0.138785	0.0528999	0.179315	No
NM_001256463|CPSF3L|chr1|-	chr1	1311677	1311924	0.00790571	0.0458157	0.244898	No
NM_021706|LAIR1|chr19|-	chr19	54353626	54355414	0.390699	-0.0791748	0.0535757	No
NM_001150|ANPEP|chr15|-	chr15	89784895	89785501	0.126251	0.0549151	0.185849	No
NM_018688|BIN3|chr8|-	chr8	22620470	22621568	0.412286	-0.0813574	0.0430306	No
NM_005720|ARPC1B|chr7|+	chr7	99394451	99394675	0.0651202	0.0486006	0.216641	No
NM_016183|MRTO4|chr1|+	chr1	19258681	19260128	0.0535969	0.0480543	0.222573	No
NM_148894|BOD1L1|chr4|-	chr4	13568742	13570128	0.0926118	0.0505662	0.203542	No
NM_032822|FAM136A|chr2|-	chr2	70295976	70297477	0.374661	-0.0732932	0.0626377	No
NM_002154|HSPA4|chr5|+	chr5	133104233	133105017	0.185893	-0.0556535	0.15737	No
NM_015946|PELO|chr5|+	chr5	52801409	52802618	0.408903	0.0784046	0.0465433	No
NM_032476|MRPS6|chr21|+	chr21	34142408	34143034	0.00181771	0.0451988	0.250581	No
NM_012486|PSEN2|chr1|+	chr1	226895424	226896103	0.0528631	0.0478379	0.225388	No
NM_054027|ANKH|chr5|-	chr5	14704800	14711310	0.00176049	-0.0457345	0.250939	No
NM_020423|SCYL3|chr1|-	chr1	169853088	169853772	0.31061	0.0654443	0.0965274	No
NM_001099856|IKBKG|chrX|+	chrX	154564319	154565046	0.0287814	0.0468583	0.237982	No
NM_002388|MCM3|chr6|-	chr6	52264014	52264786	0.00201271	0.0451531	0.251429	No
NM_001674|ATF3|chr1|+	chr1	212619358	212620777	0.0258006	0.0504644	0.239536	No
NM_005101|ISG15|chr1|+	chr1	1013984	1014539	0.167341	-0.0542491	0.168791	No
NM_001128205|SULF1|chr8|+	chr8	69658505	69660912	0.448657	0.0866904	0.0281869	No
NM_014673|TTC35|chr8|+	chr8	108486512	108486907	0.0324449	-0.0466162	0.236377	No
NM_005881|BCKDK|chr16|+	chr16	31112121	31112791	0.00800084	0.0454508	0.24868	No
NM_004849|ATG5|chr6|-	chr6	106184477	106186676	0.0381917	0.0469852	0.233775	No
NM_001242701|CAMTA1|chr1|+	chr1	6887654	6888201	0.035476	0.0481961	0.235367	No
NM_022754|SFXN1|chr5|+	chr5	175526638	175528618	0.216084	0.057966	0.145189	No
NM_144778|MBNL2|chr13|+	chr13	97391322	97394120	0.130929	0.0554248	0.187941	No
NM_020313|CIAPIN1|chr16|-	chr16	57428175	57429280	0.019216	0.0459007	0.244022	No
NM_003506|FZD6|chr8|+	chr8	103331341	103332866	0.107044	0.0546194	0.200494	No
NM_001164194|PLIN3|chr19|-	chr19	4838334	4839536	0.0875028	0.0493477	0.210358	No
NM_002726|PREP|chr6|-	chr6	105277567	105278438	0.171874	0.0542726	0.168276	No
NM_003262|SEC62|chr3|+	chr3	169992594	169998373	0.183099	-0.0549653	0.162902	No
NM_015975|TAF9B|chrX|-	chrX	78129748	78131773	0.128312	0.0523462	0.190525	No
NM_005809|PRDX2|chr19|-	chr19	12796820	12797166	0.24322	0.0590194	0.133408	No
NM_002253|KDR|chr4|-	chr4	55078259	55080163	0.31397	0.0679407	0.0983548	No
NM_032471|PKIB|chr6|+	chr6	122725128	122726373	0.135015	0.0530368	0.187928	No
NM_003921|BCL10|chr1|-	chr1	85265777	85267982	0.280109	0.0630888	0.115403	No
NM_001029989|KIAA0101|chr15|-	chr15	64365012	64366075	0.0126231	-0.0482182	0.249169	No
NM_001136538|ACAD10|chr12|+	chr12	111756333	111757107	0.458176	0.0899103	0.0265046	No
NM_001177358|GPR137|chr11|+	chr11	64289037	64289500	0.146294	0.0526205	0.182647	No
NM_032320|BTBD10|chr11|-	chr11	13388009	13389141	0.0369678	0.0468352	0.237474	No
NM_004240|TRIP10|chr19|+	chr19	6751063	6751518	0.0631677	0.0478985	0.224439	No
NM_033414|ZNF622|chr5|-	chr5	16451519	16451784	0.0126247	0.0453423	0.249813	No
NR_027418|LOC100499466|chr17|+	chr17	68125585	68135929	0.240371	0.0602331	0.136006	No
NM_052847|GNG7|chr19|-	chr19	2511220	2515147	0.449221	-0.116398	0.0316472	No
NM_002964|S100A8|chr1|-	chr1	153390032	153390243	0.0883676	-0.0699126	0.212299	No
NM_003916|AP1S2|chrX|-	chrX	15825806	15827372	0.328816	0.0684158	0.0921653	No
NM_025140|CCDC92|chr12|-	chr12	123936408	123937830	0.229934	0.057976	0.141658	No
NM_006973|ZNF32|chr10|-	chr10	43643859	43644801	0.270815	0.0609362	0.121809	No
NM_206967|C16orf74|chr16|-	chr16	85707518	85708066	0.159212	0.0584709	0.177694	No
NM_016026|RDH11|chr14|-	chr14	67676802	67678423	0.16023	0.0533633	0.177216	No
NM_000232|SGCB|chr4|-	chr4	52020695	52024160	0.108932	-0.0512093	0.202889	No
NM_030935|TSC22D4|chr7|-	chr7	100466519	100467168	0.130054	0.0513557	0.192365	No
NM_007182|RASSF1|chr3|-	chr3	50329786	50330727	0.0366129	0.0463584	0.239713	No
NM_005782|ALYREF|chr17|-	chr17	81887835	81888145	0.1067	0.0499593	0.204753	No
NM_152881|PTK7|chr6|+	chr6	43160721	43161719	0.238526	0.0590011	0.13907	No
NM_001017981|RNF215|chr22|-	chr22	30378814	30379622	0.0212786	0.0465877	0.247888	No
NM_020410|ATP13A1|chr19|-	chr19	19645201	19645532	0.125894	0.0509388	0.196005	No
NM_004589|SCO1|chr17|-	chr17	10680332	10681253	0.0506082	0.0470346	0.233648	No
NM_014066|COMMD5|chr8|-	chr8	144850166	144851395	0.0404267	0.0464163	0.23876	No
NM_017586|CACFD1|chr9|+	chr9	133468563	133470787	0.02079	0.0459756	0.248823	No
NM_138367|ZNF251|chr8|-	chr8	144720909	144723382	0.0377645	0.0502367	0.2408	No
NM_006568|CGRRF1|chr14|+	chr14	54538063	54538616	0.265553	0.0601241	0.12746	No
NR_028450|BCAT2|chr19|-	chr19	48795062	48795464	0.183322	0.0542645	0.16867	No
NM_003096|SNRPG|chr2|-	chr2	70281374	70281684	0.206337	-0.0556779	0.157188	No
NM_001184729|PIGT|chr20|+	chr20	45425574	45426244	0.0472807	0.0465277	0.236905	No
NM_080631|VPS41|chr7|-	chr7	38723943	38726326	0.000973168	-0.0443351	0.260128	No
NM_017885|HCFC1R1|chr16|-	chr16	3022625	3022998	0.454706	-0.0834339	0.03399	No
NM_001440|EXTL3|chr8|+	chr8	28750657	28753685	0.213409	-0.0625493	0.154756	No
NM_001343|DAB2|chr5|-	chr5	39371674	39373425	0.0570548	-0.0471401	0.232965	No
NM_005245|FAT1|chr4|-	chr4	186587783	186589220	0.116069	0.051933	0.2036	No
NM_001164189|PLIN3|chr19|-	chr19	4838334	4839533	0.092505	0.0487756	0.215701	No
NM_012326|MAPRE3|chr2|+	chr2	27026280	27027219	0.163463	0.0557182	0.180239	No
NM_005441|CHAF1B|chr21|+	chr21	36416275	36416827	0.0783091	0.0515916	0.222857	No
NM_015719|COL5A3|chr19|-	chr19	9959561	9960557	0.325131	0.0688621	0.0996123	No
NM_016033|FAM82B|chr8|-	chr8	86472349	86474358	0.000395806	-0.0443988	0.262046	No
NM_017566|KLHDC4|chr16|-	chr16	87707812	87708075	0.0612981	0.06356	0.231603	No
NM_001493|GDI1|chrX|+	chrX	154442520	154443467	0.0844793	0.0482314	0.220156	No
NM_022772|EPS8L2|chr11|+	chr11	726901	727727	0.222282	-0.0566673	0.151522	No
NM_016481|C9orf156|chr9|-	chr9	97904490	97904992	0.0860545	0.0497155	0.219773	No
NM_001033521|CSTF1|chr20|+	chr20	56403468	56404526	0.0546796	0.0467234	0.235664	No
NM_001079669|TMTC4|chr13|-	chr13	100603836	100605142	0.35761	0.0701885	0.0842758	No
NM_001030001|RPS29|chr14|-	chr14	49577324	49577853	0.0167698	0.0458231	0.254971	No
NM_001145023|SCRN2|chr17|-	chr17	47837713	47838450	0.174331	0.0534963	0.177156	No
NM_020184|CNNM4|chr2|+	chr2	96809320	96811891	0.217755	0.0574478	0.155769	No
NM_007002|ADRM1|chr20|+	chr20	62308655	62308862	0.0247256	0.0450987	0.252369	No
NM_003635|NDST2|chr10|-	chr10	73801911	73802576	0.215722	0.0560957	0.156998	No
NM_001130158|MYO1B|chr2|+	chr2	191423837	191425389	0.260654	0.0589749	0.134608	No
NM_004168|SDHA|chr5|+	chr5	256334	256699	0.00602475	0.0441069	0.262222	No
NM_000883|IMPDH1|chr7|-	chr7	128392277	128393028	0.246882	0.0578615	0.141827	No
NM_001666|ARHGAP4|chrX|-	chrX	153907376	153907962	0.347901	-0.0716057	0.0913488	No
NM_000410|HFE|chr6|+	chr6	26094186	26095241	0.390431	0.092991	0.07019	No
NM_019041|MTRF1L|chr6|-	chr6	152987265	152990095	0.513151	0.113087	0.00903813	No
NM_001145125|MKRN1|chr7|-	chr7	140456183	140456866	0.502395	0.0962161	0.0144282	No
NM_001114173|CTSC|chr11|-	chr11	88320813	88326399	0.0566996	-0.0499253	0.237341	No
NM_003094|SNRPE|chr1|+	chr1	203869877	203871152	0.0224614	-0.0448264	0.25451	No
NM_002486|NCBP1|chr9|+	chr9	97671086	97673747	0.0163304	-0.0445348	0.257616	No
NM_052853|ADCK2|chr7|+	chr7	140694663	140695108	0.07666	0.0475148	0.227816	No
NM_015545|PTCD1|chr7|-	chr7	99419616	99420149	0.142554	-0.052128	0.194893	No
NM_152277|UBTD2|chr5|-	chr5	172209646	172212227	0.311989	0.0638956	0.110243	No
NM_006291|TNFAIP2|chr14|+	chr14	103135219	103137439	0.142476	0.0516461	0.195104	No
NM_019053|EXOC6|chr10|+	chr10	93058223	93059494	0.257582	0.0591219	0.137634	No
NM_001743|CALM2|chr2|-	chr2	47160082	47160804	0.402108	0.0723859	0.0655478	No
NM_006275|SRSF6|chr20|+	chr20	43460703	43463604	0.0013692	-0.043718	0.266456	No
NM_001085401|C6orf201|chr6|+	chr6	4130485	4130765	0.261773	0.0589786	0.136417	No
NM_174902|LDLRAD3|chr11|+	chr11	36229160	36231291	0.22965	0.0588258	0.152859	No
NM_012310|KIF4A|chrX|+	chrX	70420062	70420924	0.000394537	0.0537764	0.267525	No
NM_012329|MMD|chr17|-	chr17	55392613	55394534	0.141196	0.0613781	0.19725	No
NM_014180|MRPL22|chr5|+	chr5	154966686	154969411	0.175848	-0.0528134	0.180028	No
NM_021946|BCORL1|chrX|+	chrX	130055854	130058083	0.186371	0.0681881	0.175121	No
NM_182640|MRPS9|chr2|+	chr2	105099670	105099960	0.0364252	0.0453747	0.250581	No
NM_144598|LRRC28|chr15|+	chr15	99386030	99386293	0.203763	-0.067089	0.166913	No
NM_001145940|PAFAH1B3|chr19|-	chr19	42297033	42297365	0.276909	0.0595713	0.130405	No
NM_182690|EFNA4|chr1|+	chr1	155068999	155069553	0.257429	0.0590953	0.140339	No
NM_019005|MIOS|chr7|+	chr7	7606996	7607479	0.00556723	-0.0438629	0.266358	No
NM_004110|FDXR|chr17|-	chr17	74862497	74862947	0.00236271	0.0481935	0.268068	No
NM_016573|GMIP|chr19|-	chr19	19629476	19630336	0.0258253	0.0461439	0.256716	No
NM_020166|MCCC1|chr3|-	chr3	183015218	183015566	0.231346	-0.0561961	0.153995	No
NM_004632|DAP3|chr1|+	chr1	155738157	155739009	0.000380926	-0.0434331	0.269588	No
NM_018396|METTL2B|chr7|+	chr7	128501762	128502924	0.357755	0.0672268	0.0910354	No
NM_198938|PTGES2|chr9|-	chr9	128120693	128121273	0.10039	0.0483869	0.219743	No
NM_172251|MRPL54|chr19|+	chr19	3767261	3767565	0.216199	-0.0551017	0.16186	No
NM_004398|DDX10|chr11|+	chr11	108940246	108940921	0.253669	0.0577172	0.143136	No
NM_007013|WWP1|chr8|+	chr8	86466794	86467949	0.0318898	0.0448369	0.254399	No
NR_040584|STAG3L2|chr7|-	chr7	74882161	74883041	0.175796	0.0576654	0.182517	No
NM_030821|PLA2G12A|chr4|-	chr4	109709989	109714495	0.00677976	-0.0437135	0.267247	No
NM_018268|WDR41|chr5|-	chr5	77432244	77433287	0.359645	0.0666897	0.0910908	No
NM_133450|ANKS3|chr16|-	chr16	4696510	4696896	0.0728307	0.0554658	0.234604	No
NR_024566|ZNF271|chr18|+	chr18	35305976	35310766	0.4649	0.0813823	0.0386512	No
NM_001159676|SYNCRIP|chr6|-	chr6	85607784	85612920	0.0157582	0.0439892	0.263498	No
NM_001146071|TDRD3|chr13|+	chr13	60573613	60573879	0.134455	0.0511724	0.204316	No
NM_198120|EBAG9|chr8|+	chr8	109564439	109565162	0.318394	0.062527	0.112355	No
NM_001361|DHODH|chr16|+	chr16	72024145	72025417	0.080999	-0.0630828	0.2312	No
NM_001143835|NFRKB|chr11|-	chr11	129863775	129864850	0.253891	0.0578758	0.144862	No
NM_000631|NCF4|chr22|+	chr22	36877628	36878017	0.104966	0.0602644	0.219426	No
NM_015933|CCDC72|chr3|+	chr3	48443848	48444129	0.0159395	-0.0439481	0.263945	No
NM_006816|LMAN2|chr5|-	chr5	177331562	177332246	0.451926	-0.0785501	0.0459679	No
NM_015950|MRPL2|chr6|-	chr6	43054029	43054486	0.427618	0.0748112	0.0583546	No
NM_004152|OAZ1|chr19|+	chr19	2272972	2273488	0.00186344	-0.0432786	0.271296	No
NM_000178|GSS|chr20|-	chr20	34928433	34928951	0.0639786	0.0462583	0.240364	No
NR_026857|FLJ90757|chr17|-	chr17	81029133	81033398	0.433188	-0.095496	0.0560425	No
NM_016176|SDF4|chr1|-	chr1	1216908	1217688	0.25772	0.0575627	0.1439	No
NM_014258|SYCP2|chr20|-	chr20	59863563	59864388	0.126697	0.0607051	0.20954	No
NM_001243281|ALCAM|chr3|+	chr3	105552468	105553170	0.00076681	0.0445917	0.272683	No
NM_003793|CTSF|chr11|-	chr11	66563464	66564007	0.0626335	0.0461706	0.241991	No
NR_036472|ENY2|chr8|+	chr8	109343405	109345960	0.00225106	-0.0431907	0.272272	No
NM_006532|ELL|chr19|-	chr19	18442663	18444868	0.177158	-0.056211	0.184876	No
NM_175924|ILDR1|chr3|-	chr3	121987323	121988408	0.0566065	0.0525273	0.245332	No
NM_001035230|RABGAP1L|chr1|+	chr1	174957891	174958190	0.151	-0.0652939	0.198204	No
NM_138343|KLC4|chr6|+	chr6	43066996	43067395	0.191235	0.0627365	0.178257	No
NM_000262|NAGA|chr22|-	chr22	42058334	42060413	0.300002	0.0606013	0.123876	No
NM_017742|ZCCHC2|chr18|+	chr18	62576512	62578585	0.076172	0.0520687	0.235901	No
NM_001142805|SLC6A8|chrX|+	chrX	153695074	153696593	0.000587539	-0.0449758	0.273779	No
NM_002294|LAMP2|chrX|-	chrX	120426148	120431462	0.0301674	-0.0444027	0.259032	No
NM_001145097|SKIL|chr3|+	chr3	170392259	170396849	0.394419	0.0710894	0.0769307	No
NM_002342|LTBR|chr12|+	chr12	6390660	6391566	0.208545	0.0540249	0.169898	No
NM_032259|WDR24|chr16|-	chr16	684702	684902	0.167222	0.0579944	0.190578	No
NM_024864|MRM1|chr17|+	chr17	36608243	36608971	0.295445	-0.0756725	0.12654	No
NM_005926|MFAP1|chr15|-	chr15	43804535	43805276	0.110134	0.0484351	0.219284	No
NM_001172687|GGA1|chr22|+	chr22	37632601	37633564	0.381751	0.0681924	0.0835362	No
NM_006330|LYPLA1|chr8|-	chr8	54046378	54048118	0.0645417	0.0464735	0.242235	No
NM_001127628|FBP1|chr9|-	chr9	94603139	94603572	0.0196762	0.0438943	0.264901	No
NM_001253771|SYNCRIP|chr6|-	chr6	85607784	85612923	0.0166039	0.0437132	0.266509	No
NM_001257319|APBB1|chr11|-	chr11	6395125	6395701	0.162936	0.0547506	0.193377	No
NM_003432|ZNF131|chr5|+	chr5	43174447	43175721	0.119318	0.0499664	0.215199	No
NM_018241|TMEM184C|chr4|+	chr4	147634169	147635521	0.270536	0.0591057	0.139632	No
NM_007027|TOPBP1|chr3|-	chr3	133600605	133601393	0.0788429	0.0466997	0.235538	No
NM_001170937|FUS|chr16|+	chr16	31191399	31194871	0.0155685	-0.0436391	0.267321	No
NM_002370|MAGOH|chr1|-	chr1	53226892	53227144	0.1718	0.0517583	0.189241	No
NM_001012241|MSL1|chr17|+	chr17	40134279	40136792	0.0778244	0.0473228	0.236331	No
NM_022307|ICA1|chr7|-	chr7	8113185	8114044	0.11762	-0.0487902	0.216636	No
NM_021930|RINT1|chr7|+	chr7	105567119	105567677	0.29333	0.060054	0.1288	No
NR_027700|NOP56|chr20|+	chr20	2657929	2658393	0.0858493	-0.0469831	0.232705	No
NM_201430|RTN3|chr11|+	chr11	63758156	63759891	0.00136251	-0.042928	0.275202	No
NM_173626|SLC26A11|chr17|+	chr17	80252625	80253509	0.196425	0.0535111	0.17772	No
NM_005094|SLC27A4|chr9|+	chr9	128360334	128361470	0.294431	0.0598154	0.128834	No
NM_001128430|SMARCAD1|chr4|+	chr4	94289473	94291292	0.506916	0.0907174	0.022885	No
NM_007277|EXOC3|chr5|+	chr5	466727	467294	0.0363809	0.0445378	0.258322	No
NM_001663|ARF6|chr14|+	chr14	49893256	49897054	0.275426	-0.0690164	0.138984	No
NM_006747|SIPA1|chr11|+	chr11	65650569	65650920	0.00961303	0.0434207	0.271962	No
NM_207662|ZC3H14|chr14|+	chr14	88611745	88613509	0.195952	0.0529615	0.178808	No
NM_001037806|NCKAP5L|chr12|-	chr12	49791146	49792051	0.0886951	0.0542514	0.232559	No
NM_001135178|ZNF397|chr18|+	chr18	35245262	35247189	0.237952	0.0711775	0.1585	No
NM_033484|FBXO4|chr5|+	chr5	41934133	41935083	0.442071	0.0755251	0.0571529	No
NM_144618|GABPB2|chr1|+	chr1	151117957	151118531	0.236027	0.0666576	0.160393	No
NM_053050|MRPL53|chr2|-	chr2	74471958	74472252	0.0457194	0.0447937	0.255594	No
NM_019892|INPP5E|chr9|-	chr9	136428615	136429807	0.363976	0.0695916	0.0966522	No
NM_003313|TSTA3|chr8|-	chr8	143612618	143612965	0.368377	0.0658354	0.0945476	No
NM_014008|CCDC22|chrX|+	chrX	49250148	49250436	0.338678	0.0634842	0.109715	No
NM_004482|GALNT3|chr2|-	chr2	165747803	165748903	0.191619	0.0621297	0.183455	No
NM_014319|LEMD3|chr12|+	chr12	65246162	65248361	0.0735616	0.0476212	0.242566	No
NM_001024947|YIPF5|chr5|-	chr5	144158165	144160559	0.249105	-0.0562175	0.154802	No
NM_198563|TMEM110|chr3|-	chr3	52836756	52837985	0.268531	0.0683173	0.145239	No
NM_138969|SDR16C5|chr8|-	chr8	56300011	56301573	0.0295915	-0.054175	0.265118	No
NM_001105|ACVR1|chr2|-	chr2	157736446	157737665	0.225492	0.0545613	0.167343	No
NM_138771|CCDC126|chr7|+	chr7	23642931	23644708	0.247397	0.0649858	0.156458	No
NM_001146070|TDRD3|chr13|+	chr13	60573616	60573879	0.120731	0.0494276	0.220193	No
NM_031946|AGAP3|chr7|+	chr7	151143737	151144436	0.222131	0.0543012	0.169713	No
NM_001143976|WEE1|chr11|+	chr11	9588449	9589766	0.170523	0.051187	0.195572	No
NM_001130825|SUPT5H|chr19|+	chr19	39476256	39476668	0.110479	0.047721	0.225802	No
NM_002510|GPNMB|chr7|+	chr7	23274065	23275110	0.177389	0.0512776	0.192697	No
NM_001145412|NFE2L2|chr2|-	chr2	177230303	177232008	0.302676	0.0598214	0.130291	No
NM_001195156|ZMYM6NB|chr1|-	chr1	34981526	34982119	0.0924818	0.0466934	0.235602	No
NM_001204160|SPHK2|chr19|+	chr19	48628681	48630406	0.545031	-0.124749	0.00936288	No
NM_017439|PION|chr7|-	chr7	77310751	77311449	0.0364015	0.0490538	0.263713	No
NM_002660|PLCG1|chr20|+	chr20	41174467	41175717	0.394581	-0.0678674	0.08478	No
NM_001206950|SLC16A3|chr17|+	chr17	82238702	82239499	0.223138	0.0555904	0.170656	No
NM_021259|TMEM8A|chr16|-	chr16	370776	372283	0.10949	-0.0475695	0.227642	No
NM_006253|PRKAB1|chr12|+	chr12	119680248	119681624	0.21518	0.0535433	0.175082	No
NM_001126111|OSGIN2|chr8|+	chr8	89924503	89927867	0.496467	0.084723	0.0346407	No
NM_033417|HAUS8|chr19|-	chr19	17049761	17050176	0.0293181	0.054592	0.268335	No
NM_194315|UBE2J2|chr1|-	chr1	1253912	1255487	0.24085	-0.0549955	0.162671	No
NM_015483|KBTBD2|chr7|-	chr7	32868166	32870880	0.114136	0.0488475	0.22604	No
NM_001380|DOCK1|chr10|+	chr10	127451332	127452516	0.0764429	0.0459891	0.244954	No
NM_177438|DICER1|chr14|-	chr14	95086228	95090663	0.00614327	-0.042862	0.280451	No
NM_012437|SNAPIN|chr1|+	chr1	153661200	153661850	0.140272	0.0489381	0.213462	No
NM_002743|PRKCSH|chr19|+	chr19	11450646	11450967	0.011134	0.0427342	0.278123	No
NM_018208|ETNK2|chr1|-	chr1	204131062	204132256	0.16404	0.0512548	0.201758	No
NM_031298|TMEM93|chr17|+	chr17	3669098	3669668	0.060885	0.0468166	0.253402	No
NM_178819|AGPAT6|chr8|+	chr8	41620893	41625001	0.00315292	-0.0425933	0.282343	No
NM_005783|TXNDC9|chr2|-	chr2	99319024	99319799	0.213512	0.0530575	0.177684	No
NM_004335|BST2|chr19|-	chr19	17402946	17403326	0.460285	0.0756324	0.0545009	No
NM_001166691|TTK|chr6|+	chr6	80042119	80042527	0.227072	0.0790656	0.171258	No
NM_014806|RUSC2|chr9|+	chr9	35561181	35561830	0.0200644	0.0452941	0.274896	No
NM_022760|FAM113A|chr20|-	chr20	2835325	2835709	0.212498	-0.0530088	0.178757	No
NM_001165|BIRC3|chr11|+	chr11	102336909	102339404	0.286579	0.0807947	0.141833	No
NM_017699|SIDT1|chr3|+	chr3	113627646	113629575	0.397833	0.0717967	0.0862378	No
NM_003541|HIST1H4K|chr6|-	chr6	27831174	27831527	0.215621	-0.0594124	0.177395	No
NR_024373|LOC541471|chr2|-	chr2	111429309	111429620	0.200448	0.052288	0.185088	No
NM_138348|FAM105B|chr5|+	chr5	14692854	14699733	0.0986411	-0.0633802	0.236261	No
NM_001010858|RNF187|chr1|+	chr1	228493883	228496188	0.186416	0.0512899	0.192591	No
NM_182796|MAT2B|chr5|+	chr5	163518193	163519322	0.282843	0.0575833	0.14438	No
NM_016437|TUBG2|chr17|+	chr17	42666603	42667006	0.425686	0.0737503	0.0729615	No
NM_152219|GJD3|chr17|-	chr17	40360653	40364693	0.290587	-0.0643258	0.140668	No
NM_005080|XBP1|chr22|-	chr22	28794560	28795732	0.147673	0.0490731	0.2122	No
NM_016077|PTRH2|chr17|-	chr17	59697306	59697978	0.036687	0.043644	0.268009	No
NM_173694|ATP11C|chrX|-	chrX	139726346	139728962	0.176699	0.0816844	0.198017	No
NM_001082968|TOM1L2|chr17|-	chr17	17843508	17847783	0.00574489	-0.0437023	0.28357	No
NM_014754|PTDSS1|chr8|+	chr8	96333457	96334546	0.149387	0.0491976	0.211751	No
NM_024947|PHC3|chr3|-	chr3	170087580	170097384	0.108814	-0.0515888	0.232241	No
NM_016937|POLA1|chrX|+	chrX	24995805	24996985	0.081026	0.0465883	0.246348	No
NM_145254|TMEM170A|chr16|-	chr16	75447025	75447688	0.0158265	-0.0626775	0.279191	No
NM_024639|ZNF322|chr6|-	chr6	26634383	26638728	0.024694	0.0519429	0.274764	No
NM_152564|VPS13B|chr8|+	chr8	99875418	99877580	0.412822	-0.0696599	0.080862	No
NM_001940|ATN1|chr12|+	chr12	6941747	6942321	0.127664	0.0478249	0.224432	No
NM_020414|DDX24|chr14|-	chr14	94050922	94051462	0.108018	0.0468184	0.234349	No
NM_014940|MON1B|chr16|+	chr16	77198108	77199646	0.02091	-0.0435338	0.278338	No
NM_144970|CXorf38|chrX|-	chrX	40626921	40630162	0.0519635	-0.0485275	0.262958	No
NM_014399|TSPAN13|chr7|+	chr7	16783417	16784536	0.306289	0.0586576	0.135809	No
NM_001199185|ATP2C1|chr3|+	chr3	131016152	131016711	0.0112768	0.0422717	0.283361	No
NM_001145838|MTFR1|chr8|+	chr8	65708976	65710563	0.371435	0.0662705	0.103428	No
NM_001042724|PVRL2|chr19|+	chr19	44888110	44889228	0.25754	0.0552368	0.160507	No
NM_017702|DEF8|chr16|+	chr16	89959014	89959366	0.0192867	0.0428881	0.279778	No
NM_213654|ARMC8|chr3|+	chr3	138245088	138246887	0.487888	0.0812695	0.0455223	No
NM_133496|SLC30A7|chr1|+	chr1	100974810	100981755	0.143315	-0.0609524	0.21811	No
NM_001146110|MIER1|chr1|+	chr1	66984572	66988619	0.454695	0.0759148	0.0624638	No
NM_030782|CLPTM1L|chr5|-	chr5	1317885	1318453	0.254333	0.054906	0.16303	No
NM_012305|AP2A2|chr11|+	chr11	1010548	1012245	0.282827	-0.0568552	0.148899	No
NM_145043|NEIL2|chr8|+	chr8	11785963	11787345	0.329327	0.0613727	0.125656	No
NM_017822|KANSL2|chr12|-	chr12	48653212	48654175	0.255742	0.0550254	0.162769	No
NM_001185|AZGP1|chr7|-	chr7	99966727	99967286	0.157908	0.0491895	0.211826	No
NM_004847|AIF1|chr6|+	chr6	31615670	31617021	0.163844	-0.0515874	0.208919	No
NM_016486|TMEM69|chr1|+	chr1	45693204	45694326	0.239498	0.0541597	0.171165	No
NM_018362|LIN7C|chr11|-	chr11	27494418	27498804	0.0539862	0.0482911	0.263948	No
NM_020682|AS3MT|chr10|+	chr10	102900593	102901898	0.350138	-0.0751084	0.116083	No
NM_006111|ACAA2|chr18|-	chr18	49783504	49783931	0.0345225	0.0431126	0.274259	No
NM_144998|STRA13|chr17|-	chr17	82018703	82019219	0.125453	0.047378	0.228798	No
NM_006371|CRTAP|chr3|+	chr3	33142395	33147773	0.072469	-0.0447416	0.25541	No
NM_016828|OGG1|chr3|+	chr3	9765809	9766669	0.0303571	0.0488583	0.276494	No
NM_001253853|AP4B1|chr1|-	chr1	113894749	113895492	0.195165	0.0521336	0.194124	No
NM_006923|SDF2|chr17|-	chr17	28648356	28649276	0.295954	0.0575574	0.143936	No
NM_004756|NUMBL|chr19|-	chr19	40665907	40668138	0.222832	-0.05699	0.180822	No
NM_138393|REEP6|chr19|+	chr19	1497174	1497925	0.0760298	0.0454508	0.254271	No
NM_001040649|ACP1|chr2|+	chr2	272037	272481	0.012916	-0.0420428	0.285979	No
NM_001664|RHOA|chr3|-	chr3	49359146	49360382	0.251959	0.0543705	0.16685	No
NM_198868|TBC1D9B|chr5|-	chr5	179862071	179864128	0.0335837	-0.0428493	0.276084	No
NM_001142414|CRCP|chr7|+	chr7	66152208	66154566	0.0468882	0.0440284	0.269453	No
NM_006854|KDELR2|chr7|-	chr7	6461081	6463175	0.0168419	-0.0420949	0.284634	No
NM_001252641|URI1|chr19|+	chr19	30015536	30016612	0.0232736	-0.0423754	0.281434	No
NM_016028|SUV420H1|chr11|-	chr11	68165719	68167178	0.234849	0.0541595	0.176289	No
NM_005483|CHAF1A|chr19|+	chr19	4442925	4443397	0.0707112	0.0487046	0.258544	No
NM_001008739|C6orf226|chr6|-	chr6	42890265	42890816	0.00845711	0.0465126	0.28975	No
NM_030755|TMX1|chr14|+	chr14	51254341	51257654	0.0530308	-0.0438955	0.267498	No
NM_014949|KIAA0907|chr1|-	chr1	155913045	155914320	0.141802	0.0481062	0.223154	No
NM_004507|HUS1|chr7|-	chr7	47963288	47965438	0.407947	0.0683834	0.0901916	No
NM_007018|CNTRL|chr9|+	chr9	121177163	121177608	0.326723	-0.0734211	0.131195	No
NM_001166588|EIF2B3|chr1|-	chr1	44874520	44874826	0.0570796	0.0438936	0.266024	No
NM_005485|PARP3|chr3|+	chr3	51948311	51948867	0.0320816	0.0436913	0.278549	No
NM_004520|KIF2A|chr5|+	chr5	62385484	62387184	0.335812	0.0609905	0.126812	No
NM_020699|GATAD2B|chr1|-	chr1	153804727	153810310	0.0181205	-0.0438274	0.285823	No
NR_024195|TOM1|chr22|+	chr22	35347055	35347994	0.254715	0.0543574	0.167611	No
NR_002786|CIDECP|chr3|-	chr3	10017553	10018071	0.20948	0.0545567	0.190274	No
NM_017546|C2orf29|chr2|+	chr2	101269216	101270316	0.0560897	0.0436377	0.267336	No
NM_017583|TRIM44|chr11|+	chr11	35806358	35809380	0.0173938	-0.0423746	0.286723	No
NM_015091|FAM179B|chr14|+	chr14	45073296	45074431	0.346485	0.0635847	0.122255	No
NR_027303|TRIB2|chr2|+	chr2	12740326	12742732	0.151057	0.05136	0.22002	No
NM_001042532|COASY|chr17|+	chr17	42565906	42566277	0.0913512	0.0452689	0.250213	No
NM_005964|MYH10|chr17|-	chr17	8474205	8475948	0.0815128	0.0454039	0.25514	No
NM_021201|MS4A7|chr11|+	chr11	60393787	60395953	0.00730736	-0.0427738	0.292335	No
NM_020772|NUFIP2|chr17|-	chr17	29255836	29264591	0.000833586	-0.0420196	0.295803	No
NM_153280|UBA1|chrX|+	chrX	47214794	47215128	0.104131	0.045822	0.244467	No
NM_152415|VPS37A|chr8|+	chr8	17294987	17296797	0.159452	-0.0486138	0.216872	No
NR_036605|GGPS1|chr1|+	chr1	235342011	235344529	0.186128	0.0500378	0.20369	No
NM_004504|AGFG1|chr2|+	chr2	227554436	227561222	6.64984e-06	-0.0411006	0.296924	No
NM_001068|TOP2B|chr3|-	chr3	25597984	25598477	0.318198	0.0583402	0.137943	No
NM_004231|ATP6V1F|chr7|+	chr7	128865377	128865849	0.00958977	0.0414954	0.292304	No
NM_001164309|ZNF415|chr19|-	chr19	53107879	53109908	0.136516	-0.0555384	0.228957	No
NM_006002|UCHL3|chr13|+	chr13	75605729	75605932	0.347994	0.0613239	0.123249	No
NM_000416|IFNGR1|chr6|-	chr6	137197484	137198639	0.393549	0.0646737	0.100525	No
NM_020223|FAM20C|chr7|+	chr7	259731	260774	0.162421	0.0494371	0.216388	No
NM_014225|PPP2R1A|chr19|+	chr19	52225965	52226425	0.2466	0.0534161	0.174433	No
NM_005433|YES1|chr18|-	chr18	721592	724632	0.0236399	0.0435618	0.286327	No
NM_177939|P4HTM|chr3|+	chr3	49006687	49007148	0.533191	0.0847974	0.0315603	No
NM_001636|SLC25A6|chrX|-	chrX	1386152	1386759	0.14917	0.0478754	0.223584	No
NM_178181|CDCP1|chr3|-	chr3	45110239	45110841	0.00551008	0.052094	0.295634	No
NM_002815|PSMD11|chr17|+	chr17	32480753	32481024	0.129628	-0.0468276	0.233895	No
NM_020728|ESYT2|chr7|-	chr7	158730998	158734252	0.0145576	-0.0415376	0.291439	No
NM_199512|CCDC80|chr3|-	chr3	112604562	112605763	0.0264297	-0.0423702	0.285631	No
NM_001202516|CFLAR|chr2|+	chr2	201163835	201172688	0.087782	0.0470024	0.255141	No
NM_004526|MCM2|chr3|+	chr3	127621663	127622435	0.0140959	0.0415464	0.292086	No
NR_002211|MEIS3P1|chr17|+	chr17	15786850	15789705	0.583817	-0.128548	0.00726352	No
NM_080391|PTP4A2|chr1|-	chr1	31906421	31908960	0.00167618	-0.0409054	0.298476	No
NM_022096|ANKRD5|chr20|+	chr20	10055502	10056759	0.398028	0.07671	0.100716	No
NM_001166700|FAM104B|chrX|-	chrX	55145245	55146311	0.0557911	-0.0432705	0.27213	No
NM_014173|BABAM1|chr19|+	chr19	17278845	17279353	0.295189	0.0563604	0.152474	No
NM_014612|FAM120A|chr9|+	chr9	93564229	93566115	0.146273	0.0477162	0.226934	No
NM_005768|LPCAT3|chr12|-	chr12	6976185	6976891	0.373777	0.062357	0.113337	No
NR_037844|LOC100133445|chr1|-	chr1	2555769	2556696	0.361873	0.0621155	0.119353	No
NM_016340|RAPGEF6|chr5|-	chr5	131423921	131427291	0.0141678	0.051088	0.293354	No
NM_001243738|RGL2|chr6|-	chr6	33291654	33292313	0.0505196	0.042927	0.275212	No
NM_017730|QRICH1|chr3|-	chr3	49029709	49030644	0.219801	0.0514502	0.190857	No
NM_002292|LAMB2|chr3|-	chr3	49121114	49121362	0.00984445	0.0411593	0.296235	No
NM_001874|CPM|chr12|-	chr12	68851176	68856679	0.292239	-0.0730745	0.155115	No
NM_015044|GGA2|chr16|-	chr16	23463542	23467700	9.93222e-05	-0.0406712	0.301253	No
NM_004805|POLR2D|chr2|-	chr2	127846266	127848185	0.497692	0.0776711	0.0524692	No
NM_198715|PTGER3|chr1|-	chr1	71005854	71012484	0.193785	0.0585629	0.204557	No
NM_001199922|SIAE|chr11|-	chr11	124635926	124637202	0.293003	0.0577952	0.154975	No
NM_145294|WDR90|chr16|+	chr16	667432	667829	0.0807515	0.0445816	0.261209	No
NM_015944|AMDHD2|chr16|+	chr16	2529475	2529731	0.0100783	-0.0421081	0.296747	No
NM_015030|FRYL|chr4|-	chr4	48497363	48499680	0.352547	0.061146	0.125845	No
NM_016457|PRKD2|chr19|-	chr19	46674316	46674735	0.255782	0.0536454	0.174596	No
NM_004753|DHRS3|chr1|-	chr1	12567910	12568424	0.184924	0.0493732	0.210122	No
NM_004360|CDH1|chr16|+	chr16	68833290	68835541	0.0130263	0.0418272	0.296078	No
NM_175767|IL6ST|chr5|-	chr5	55935097	55941819	0.411315	0.0670329	0.0970165	No
NM_004782|SNAP29|chr22|+	chr22	20887679	20891213	0.0181517	0.0413839	0.293604	No
NM_002163|IRF8|chr16|+	chr16	85921106	85922605	0.0377512	0.0545316	0.283954	No
NM_198282|TMEM173|chr5|-	chr5	139475528	139476454	0.109932	0.0455243	0.247915	No
NR_028356|MRPL30|chr2|+	chr2	99197154	99199557	0.0992019	-0.0449531	0.253537	No
NM_014649|SAFB2|chr19|-	chr19	5586999	5587399	0.279316	0.0549958	0.163652	No
NM_145253|FAM100A|chr16|-	chr16	4608883	4609983	0.379003	0.0623887	0.113997	No
NM_017704|ANKRD49|chr11|+	chr11	94498071	94499578	0.492655	0.086049	0.0574942	No
NM_014244|ADAMTS2|chr5|-	chr5	179110851	179114324	0.10231	0.0486227	0.252802	No
NM_021622|PLEKHA1|chr10|+	chr10	122429624	122432355	0.0397325	0.0439067	0.28414	No
NM_004890|SPAG7|chr17|-	chr17	4959226	4959643	0.159051	0.0478123	0.224555	No
NM_012227|GTPBP6|chrX|-	chrX	304759	305197	0.341336	0.059521	0.133453	No
NR_027415|NEK3|chr13|-	chr13	52132643	52133226	0.250445	0.0651447	0.179068	No
NM_001184854|KLHDC4|chr16|-	chr16	87707812	87708072	0.0772875	0.0593099	0.265733	No
NR_038903|LOC100506233|chr11|+	chr11	83073303	83073712	0.212981	-0.058682	0.197942	No
NM_198148|CPXM2|chr10|-	chr10	123745636	123747017	0.245553	-0.0595554	0.181915	No
NM_033211|C5orf30|chr5|+	chr5	103275897	103278660	0.0298377	0.042879	0.290353	No
NM_015974|CRYL1|chr13|-	chr13	20403667	20404242	0.0704007	0.0439011	0.27008	No
NM_145306|C10orf35|chr10|+	chr10	69632790	69633599	0.00568969	0.0418892	0.302439	No
NM_016281|TAOK3|chr12|-	chr12	118149801	118151158	0.329533	0.0583179	0.14056	No
NM_016446|TMEM8B|chr9|+	chr9	35846817	35847235	0.0266402	0.0419899	0.292274	No
NM_014972|TCF25|chr16|+	chr16	89911080	89911384	0.438128	0.067878	0.0866902	No
NM_000098|CPT2|chr1|+	chr1	53213264	53214100	0.318837	0.0573732	0.146483	No
NM_001178086|ZFX|chrX|+	chrX	24210193	24216255	0.225645	0.0549137	0.193239	No
NM_032292|GON4L|chr1|-	chr1	155764785	155766709	0.00654034	0.0412807	0.302827	No
NM_145246|FRA10AC1|chr10|-	chr10	93667883	93669868	0.320089	0.0614508	0.146053	No
NM_004462|FDFT1|chr8|+	chr8	11838388	11839309	0.00512595	0.0405166	0.303847	No
NM_032319|PRADC1|chr2|-	chr2	73228006	73228574	0.335718	0.0583394	0.13856	No
NM_001006682|SPIN2B|chrX|-	chrX	57119682	57120634	0.188101	0.0579304	0.212438	No
NM_001198838|RBM12|chr20|-	chr20	35648925	35655344	0.496694	0.0755054	0.0582103	No
NM_198046|ZDHHC16|chr10|+	chr10	97456777	97457370	0.0995862	0.0446426	0.256833	No
NM_001168348|NSUN5|chr7|-	chr7	73302517	73303740	0.0375123	-0.0418866	0.28815	No
NM_001080436|WTIP|chr19|+	chr19	34500129	34501180	0.310533	0.0708283	0.151761	No
NM_032957|RTEL1|chr20|+	chr20	63695778	63696253	0.389947	-0.0831567	0.112243	No
NM_052851|STARD13|chr13|-	chr13	33103135	33105710	0.00865429	-0.0442929	0.303338	No
NM_018404|ADAP2|chr17|+	chr17	30957835	30959193	0.451995	-0.0826859	0.0817939	No
NM_001008712|RBPMS|chr8|+	chr8	30547292	30547512	0.488535	-0.0733835	0.0635471	No
NM_138392|SHKBP1|chr19|+	chr19	40590976	40591399	0.0219074	0.0411181	0.297094	No
NM_001328|CTBP1|chr4|-	chr4	1211440	1212423	0.0336705	0.04155	0.291294	No
NM_183044|RNF6|chr13|-	chr13	26212768	26215592	0.367823	0.0626393	0.124418	No
NM_003475|RASSF7|chr11|+	chr11	563558	564025	0.414561	0.0651637	0.101424	No
NM_019050|USP53|chr4|+	chr4	119292338	119295518	0.278028	0.0592597	0.169899	No
NM_001007246|BRWD1|chr21|-	chr21	39296437	39298582	0.0151795	0.0433046	0.301601	No
NM_012158|FBXL3|chr13|-	chr13	77005254	77007788	0.287763	0.0558566	0.165489	No
NM_001161584|TEX10|chr9|-	chr9	100302075	100302304	0.0963967	0.0484651	0.261784	No
NM_001010875|SLC25A30|chr13|-	chr13	45393319	45396015	0.50547	0.103375	0.0572491	No
NM_001252512|SOAT1|chr1|+	chr1	179353585	179358679	0.00201358	-0.0412571	0.309002	No
NR_030775|SHISA4|chr1|+	chr1	201891800	201892587	0.14264	0.0465965	0.23877	No
NM_145644|MRPL35|chr2|+	chr2	86212426	86213354	0.579065	0.0910028	0.0207063	No
NR_038854|LOC100506668|chr12|-	chr12	120490338	120492110	0.114691	-0.0457286	0.253271	No
NM_001159601|RAB28|chr4|-	chr4	13367723	13368650	0.325943	0.0573871	0.147653	No
NM_032626|RBBP6|chr16|+	chr16	24548945	24549401	0.466479	0.0866352	0.0775602	No
NM_015275|KIAA1033|chr12|+	chr12	105166864	105169128	0.332048	0.0585725	0.14486	No
NM_006958|ZNF16|chr8|-	chr8	144930358	144932590	0.145311	0.0551424	0.238373	No
NM_018054|ARHGAP17|chr16|-	chr16	24919391	24920260	0.0222125	0.0408401	0.299999	No
NM_022735|ACBD3|chr1|-	chr1	226144679	226146821	0.142509	0.0465772	0.240071	No
NM_007184|NISCH|chr3|+	chr3	52491872	52493072	0.220126	0.0503446	0.201279	No
NM_144574|WDR20|chr14|+	chr14	102208603	102210530	0.0171278	0.0427436	0.302862	No
NR_015341|LRRC37BP1|chr17|+	chr17	30633994	30637466	0.0741935	-0.0466031	0.274377	No
NM_017623|CNNM3|chr2|+	chr2	96832552	96835384	0.336151	0.0579092	0.143682	No
NM_004524|LLGL2|chr17|+	chr17	75574871	75575209	0.00443602	0.0400383	0.309595	No
NM_021198|CTDSP1|chr2|+	chr2	218404297	218405941	0.0502535	0.0419145	0.286706	No
NM_022063|FAM204A|chr10|-	chr10	118309060	118310908	0.1129	0.0448129	0.25539	No
NM_001171894|MEF2A|chr15|+	chr15	99712390	99716424	0.620882	-0.131339	0.0014136	No
NM_016506|KBTBD4|chr11|-	chr11	47573461	47573790	0.516629	0.0771749	0.054	No
NR_015404|C12orf47|chr12|-	chr12	111839769	111840477	0.408366	0.0633156	0.108162	No
NM_032752|ZNF496|chr1|-	chr1	247300320	247301276	0.0880613	0.0466718	0.268494	No
NM_006603|STAG2|chrX|+	chrX	124100574	124102655	0.453903	0.0681659	0.0856051	No
NM_021974|POLR2F|chr22|+	chr22	37967625	37969312	0.0513223	-0.0419576	0.286957	No
NM_173638|NBPF15|chr1|+	chr1	144421385	144423255	0.0797518	0.0440077	0.273135	No
NM_018639|WSB2|chr12|-	chr12	118032687	118034358	0.129509	0.04542	0.248267	No
NM_016373|WWOX|chr16|+	chr16	79211608	79212667	0.345227	0.0724666	0.140551	No
NM_014402|UQCRQ|chr5|+	chr5	132867488	132868844	0.0636994	-0.0423701	0.281495	No
NM_030813|CLPB|chr11|-	chr11	72292426	72293615	0.375858	-0.0656501	0.125483	No
NM_153028|ZNF75A|chr16|+	chr16	3317190	3318576	0.247756	0.0530257	0.189824	No
NM_005791|MPHOSPH10|chr2|+	chr2	71149866	71150102	0.115302	-0.0447955	0.256315	No
NM_001814|CTSC|chr11|-	chr11	88293592	88294508	0.307195	0.0552525	0.160388	No
NM_018099|FAR2|chr12|+	chr12	29333632	29334073	0.150221	0.0626572	0.238977	No
NM_001194991|MEPCE|chr7|+	chr7	100433502	100434126	0.0685812	0.0425676	0.280002	No
NM_022059|CXCL16|chr17|-	chr17	4733601	4734479	0.00765436	0.0399622	0.310516	No
NM_001146032|FCHO2|chr5|+	chr5	73088068	73090522	0.249881	0.0541338	0.189533	No
NM_014503|UTP20|chr12|+	chr12	101385968	101386619	0.486752	0.0715649	0.0713003	No
NM_001128426|AP1AR|chr4|+	chr4	112268144	112270055	0.336438	0.0579544	0.146552	No
NM_001032279|RCE1|chr11|+	chr11	66845860	66846532	0.0335309	0.0410677	0.298063	No
NM_001252500|C12orf32|chr12|+	chr12	2887911	2889525	0.256971	0.052237	0.18655	No
NR_033968|GUSBP9|chr5|-	chr5	71220226	71220456	0.275803	0.0566994	0.177205	No
NM_001199463|PDCD2|chr6|-	chr6	170581747	170583188	0.598516	0.0945055	0.0162732	No
NM_024854|PYROXD1|chr12|+	chr12	21468506	21468910	0.159261	0.0578153	0.235959	No
NM_032111|MRPL14|chr6|-	chr6	44113636	44114209	0.0444412	0.0413632	0.29347	No
NR_024150|ACBD5|chr10|-	chr10	27195214	27197442	0.433681	0.0662073	0.0990056	No
NM_022746|MARC1|chr1|+	chr1	220813292	220814399	0.00429049	0.0455096	0.31374	No
NM_020664|DECR2|chr16|+	chr16	411890	412487	0.117869	0.0446963	0.257	No
NM_148956|NSUN5|chr7|-	chr7	73302517	73303529	0.0553187	-0.0417727	0.289088	No
NM_033450|ABCC10|chr6|+	chr6	43449929	43450352	0.0560215	0.0430189	0.288781	No
NM_152312|GYLTL1B|chr11|+	chr11	45928630	45929096	0.119649	0.0542713	0.257045	No
NM_001195251|APTX|chr9|-	chr9	32972606	32973688	0.0115954	0.0399261	0.311331	No
NM_004200|SYT7|chr11|-	chr11	61513716	61518731	0.00310942	0.0412119	0.315581	No
NM_001243425|TTC39C|chr18|+	chr18	24019860	24020298	0.202367	-0.0637889	0.215957	No
NM_014287|NOMO1|chr16|+	chr16	14895514	14896157	0.0656212	0.0421473	0.284408	No
NM_003222|TFAP2C|chr20|+	chr20	56637728	56639282	0.106084	0.0447656	0.264181	No
NM_006207|PDGFRL|chr8|+	chr8	17642613	17643133	0.331142	0.0583333	0.15184	No
NM_138773|SLC25A46|chr5|+	chr5	110761204	110762784	0.46735	0.0700449	0.0841438	No
NM_003310|TSSC1|chr2|-	chr2	3188970	3189508	0.241914	0.0508778	0.196889	No
NM_016263|FZR1|chr19|+	chr19	3534795	3536757	0.548097	-0.0793113	0.0438953	No
NM_033055|HIAT1|chr1|+	chr1	100082003	100083373	0.241127	0.0509748	0.197433	No
NR_038457|NAPA|chr19|-	chr19	47487634	47488389	0.0887904	0.0430617	0.273708	No
NM_004503|HOXC6|chr12|+	chr12	54029655	54030823	0.322472	0.0612865	0.1569	No
NM_001256741|CNOT10|chr3|+	chr3	32773457	32773875	0.0427714	0.0410701	0.297283	No
NM_001145638|GPSM1|chr9|+	chr9	136358014	136359605	NA	NA	NA	No
NM_001388|DRG2|chr17|+	chr17	18107154	18107985	0.0269813	0.0403888	0.305376	No
NM_001042469|SUMF2|chr7|+	chr7	56079528	56080672	0.13181	0.0449644	0.253049	No
NM_018047|RBM22|chr5|-	chr5	150690790	150691881	0.0753458	0.042418	0.281697	No
NM_201412|LUC7L|chr16|-	chr16	188975	189339	0.207418	0.0489636	0.215723	No
NM_002519|NPAT|chr11|-	chr11	108157392	108159019	0.0190713	-0.0554628	0.31003	No
NM_207585|IFNAR2|chr21|+	chr21	33262793	33264515	0.232686	-0.073863	0.203568	No
NM_024836|ZNF672|chr1|+	chr1	248847052	248849515	0.173076	0.0473514	0.233444	No
NM_001031713|CCDC90A|chr6|-	chr6	13786549	13790864	0.04304	-0.043434	0.298463	No
NM_206853|QKI|chr6|+	chr6	163565946	163578596	0.0277846	-0.0517308	0.306335	No
NM_017409|HOXC10|chr12|+	chr12	53989169	53990278	0.122167	0.0516861	0.259397	No
NM_001171163|ZMYM3|chrX|-	chrX	71249205	71249679	0.0107304	0.0413482	0.31521	No
NM_030980|ISG20L2|chr1|-	chr1	156722621	156723462	0.252624	0.0511236	0.194385	No
NR_026757|OIP5-AS1|chr15|+	chr15	41298041	41299597	0.0144031	-0.0401129	0.313631	No
NM_001252043|TAOK2|chr16|+	chr16	29986844	29988405	0.129127	0.0456831	0.256427	No
NM_024039|MIS12|chr17|+	chr17	5488823	5490810	0.544578	0.0802722	0.0488086	No
NM_182922|HEATR3|chr16|+	chr16	50104939	50105464	0.37387	0.0617377	0.134172	No
NM_004992|MECP2|chrX|-	chrX	154021813	154031450	0.244029	-0.0510923	0.199228	No
NM_199070|NDUFAF3|chr3|+	chr3	49023056	49023493	0.383012	-0.059627	0.129748	No
NM_006379|SEMA3C|chr7|-	chr7	80742538	80745307	0.282382	0.0538231	0.180397	No
NM_022725|FANCF|chr11|-	chr11	22622533	22625841	NA	NA	NA	No
NM_201274|MPRIP|chr17|+	chr17	17184823	17192648	0.0136918	-0.0395803	0.314792	No
NM_024569|MPZL1|chr1|+	chr1	167787820	167791919	0.45056	0.065373	0.0963741	No
NM_019020|TBC1D16|chr17|-	chr17	79940020	79941107	0.21397	0.0508845	0.214811	No
NM_020315|PDXP|chr22|+	chr22	37665555	37666932	NA	NA	NA	No
NM_005643|TAF11|chr6|-	chr6	34877778	34878720	0.423598	0.0628838	0.11004	No
NM_018990|SASH3|chrX|+	chrX	129793642	129795200	NA	NA	NA	No
NM_002030|FPR3|chr19|+	chr19	51823739	51826081	NA	NA	NA	No
NM_001142294|SPG20|chr13|-	chr13	36301638	36304632	0.0460618	-0.0420991	0.299224	No
NM_001040146|CHTF8|chr16|-	chr16	69118716	69120649	0.0892216	0.0432096	0.277705	No
NM_033070|CECR5|chr22|-	chr22	17137520	17138357	0.0026181	0.0392574	0.321021	No
NM_015350|LRRC8B|chr1|+	chr1	89592771	89597861	0.540077	-0.103364	0.0523371	No
NM_005751|AKAP9|chr7|+	chr7	92110122	92110673	0.352412	0.0571436	0.146219	No
NM_001256858|RNF34|chr12|+	chr12	121423386	121424352	0.0159046	0.0396311	0.314546	No
NM_002513|NME3|chr16|-	chr16	1770320	1770766	0.0836627	0.0424721	0.280709	No
NM_003144|SSR1|chr6|-	chr6	7281055	7289931	0.154511	-0.0456567	0.245808	No
NM_021939|FKBP10|chr17|+	chr17	41822223	41823217	0.410649	0.0614364	0.118201	No
NM_001184889|NIPA2|chr15|-	chr15	22866212	22868383	0.310946	0.0544599	0.168135	No
NM_001199839|BCL2L2|chr14|+	chr14	23308816	23311759	NA	NA	NA	No
NM_018453|EAPP|chr14|-	chr14	34515929	34516586	0.170694	0.0464483	0.238436	No
NM_001009960|ZNF655|chr7|+	chr7	99572245	99576453	0.0159016	0.0449174	0.316163	No
NM_152925|CPNE1|chr20|-	chr20	35626031	35626381	0.270314	-0.0516831	0.189197	No
NM_005266|GJA5|chr1|-	chr1	147756199	147759271	0.0440994	0.0551811	0.302581	No
NM_002748|MAPK6|chr15|+	chr15	52063902	52066265	0.212286	0.0499279	0.218565	No
NM_001136033|PUF60|chr8|-	chr8	143816383	143816819	0.174447	0.0465237	0.237674	No
NM_006393|NEBL|chr10|-	chr10	20779974	20785923	0.13549	0.0457928	0.257221	No
NM_014409|TAF5L|chr1|-	chr1	229593119	229595094	0.331939	0.0565286	0.159099	No
NM_001178041|DBI|chr2|+	chr2	119372245	119372546	0.212088	0.0483418	0.219101	No
NM_016289|CAB39|chr2|+	chr2	230818516	230821075	0.121147	0.044295	0.264667	No
NM_000775|CYP2J2|chr1|-	chr1	59893308	59893829	0.488584	0.088595	0.0809541	No
NM_138402|SP140L|chr2|+	chr2	230402798	230403730	0.431088	0.0729202	0.109843	No
NM_001042544|LTBP4|chr19|+	chr19	40629396	40629820	0.0367757	0.0466136	0.307123	No
NM_022776|OSBPL11|chr3|-	chr3	125528858	125530580	0.345079	0.0582182	0.152992	No
NM_017940|NBPF1|chr1|-	chr1	16563917	16564186	0.284157	0.0546066	0.183456	No
NM_001077654|TNFAIP8|chr5|+	chr5	119392816	119394599	0.088692	0.0473852	0.281718	No
NM_002373|MAP1A|chr15|+	chr15	43530069	43531620	0.214465	0.0626459	0.218842	No
NM_016048|ISOC1|chr5|+	chr5	129112855	129114026	0.106046	0.0435435	0.273245	No
NM_001357|DHX9|chr1|+	chr1	182887083	182887982	0.594571	0.0857903	0.028986	No
NM_139046|MAPK8|chr10|+	chr10	48434879	48435140	0.623251	0.100105	0.0146565	No
NM_172173|CAMK2G|chr10|-	chr10	73812501	73814505	NA	NA	NA	No
NM_024941|C5orf44|chr5|+	chr5	65664504	65665928	0.0775655	0.0422315	0.287593	No
NM_015997|RRNAD1|chr1|+	chr1	156736632	156736960	0.477685	0.0673141	0.0876014	No
NM_001136262|ATXN7L3B|chr12|+	chr12	74537771	74541452	NA	NA	NA	No
NM_025160|WDR26|chr1|-	chr1	224385143	224389860	0.000187801	-0.0386053	0.326494	No
NR_028028|ITPRIPL2|chr16|+	chr16	19114641	19121630	NA	NA	NA	No
NM_004759|MAPKAPK2|chr1|+	chr1	206732038	206734285	NA	NA	NA	No
NM_133446|AGAP4|chr10|-	chr10	45825602	45827390	0.455141	-0.0762003	0.099308	No
NM_001146316|SPSB2|chr12|-	chr12	6870946	6871319	0.37729	0.0660543	0.138253	No
NM_004840|ARHGEF6|chrX|-	chrX	136665553	136668169	0.22521	0.0519077	0.21433	No
NM_016046|EXOSC1|chr10|-	chr10	97435909	97436551	0.191978	-0.0471806	0.231107	No
NM_001257174|DDX19B|chr16|+	chr16	70333521	70333832	0.082227	0.042069	0.286053	No
NM_001195291|SERPINB6|chr6|-	chr6	2948159	2948699	0.41929	0.0616093	0.117736	No
NM_024713|C15orf29|chr15|-	chr15	34140674	34142371	0.546894	0.076087	0.0539911	No
NM_032783|CBR4|chr4|-	chr4	168987591	168990328	0.511902	0.071276	0.0715573	No
NM_001243197|IQSEC2|chrX|-	chrX	53266324	53267064	NA	NA	NA	No
NM_001128226|DIS3|chr13|-	chr13	72756190	72759878	0.0430961	-0.040488	0.306075	No
NM_152995|NFXL1|chr4|-	chr4	47847241	47848336	0.387887	0.0762639	0.133728	No
NM_002203|ITGA2|chr5|+	chr5	53090519	53094779	NA	NA	NA	No
NM_020368|UTP3|chr4|+	chr4	70688479	70690551	NA	NA	NA	No
NM_032960|MAPKAPK2|chr1|+	chr1	206732575	206734285	0.374	0.0579564	0.140865	No
NM_181720|ARHGAP30|chr1|-	chr1	161046942	161048355	NA	NA	NA	No
NM_183047|ZMYND8|chr20|-	chr20	47209736	47210897	0.169743	0.0459528	0.243487	No
NR_028272|NEAT1|chr11|+	chr11	65422798	65426532	NA	NA	NA	No
NR_038357|LOC100507331|chr10|-	chr10	73796514	73797589	0.540519	0.0759491	0.0581432	No
NR_046326|KDM5B-AS1|chr1|+	chr1	202811689	202811913	0.400053	-0.0718531	0.128445	No
NM_001134382|IQSEC1|chr3|-	chr3	12897220	12901351	NA	NA	NA	No
NM_003952|RPS6KB2|chr11|+	chr11	67434989	67435408	0.571433	-0.0822929	0.0428609	No
NR_036565|CCT3|chr1|-	chr1	156308961	156309303	0.150173	0.0448841	0.253899	No
NM_020378|NAT14|chr19|+	chr19	55486408	55487568	NA	NA	NA	No
NM_006549|CAMKK2|chr12|-	chr12	121237692	121240869	NA	NA	NA	No
NM_199282|ARHGAP27|chr17|-	chr17	45393902	45395633	NA	NA	NA	No
NM_012453|TBL2|chr7|-	chr7	73568947	73570972	0.652446	0.115075	0.00345207	No
NM_013444|UBQLN2|chrX|+	chrX	56563593	56567010	NA	NA	NA	No
NM_015407|ABHD14A|chr3|+	chr3	51980836	51981200	0.196378	0.0474305	0.231558	No
NM_001135917|DOLPP1|chr9|+	chr9	129088971	129090438	0.0296888	0.0400347	0.314961	No
NR_027342|FKBP9L|chr7|-	chr7	55681074	55682825	NA	NA	NA	No
NM_014687|KIAA0226|chr3|-	chr3	197671388	197675196	NA	NA	NA	No
NM_001135057|LRRC15|chr3|-	chr3	194355247	194361046	NA	NA	NA	No
NM_003930|SKAP2|chr7|-	chr7	26667069	26669656	NA	NA	NA	No
NM_001145642|KIAA0226|chr3|-	chr3	197671443	197675196	NA	NA	NA	No
NM_201397|GPX1|chr3|-	chr3	49357176	49358358	NA	NA	NA	No
NM_078480|PUF60|chr8|-	chr8	143816377	143816819	0.187888	0.0466334	0.236569	No
NM_207309|UAP1L1|chr9|+	chr9	137082637	137084538	0.0682582	0.0461403	0.296447	No
NM_017943|FBXO34|chr14|+	chr14	55350381	55353611	NA	NA	NA	No
NM_033103|RHPN2|chr19|-	chr19	32978592	32980256	0.124967	0.0458171	0.268153	No
NM_199003|THAP1|chr8|-	chr8	42836674	42838336	0.250115	0.0515754	0.205601	No
NM_015245|ANKS1A|chr6|+	chr6	35088606	35091413	0.0311801	0.0416749	0.315122	No
NM_001256447|BCAP31|chrX|-	chrX	153700492	153700975	0.301626	0.0528284	0.179904	No
NM_001013437|SEH1L|chr18|+	chr18	12986862	12987537	0.160968	0.045331	0.250299	No
NM_002417|MKI67|chr10|-	chr10	128096661	128099255	0.464529	0.0746938	0.0986358	No
NM_015033|FNBP1|chr9|-	chr9	129887187	129890546	NA	NA	NA	No
NM_012177|FBXO5|chr6|-	chr6	152970523	152971414	0.492861	0.0844422	0.0846471	No
NM_032741|AGPAT1|chr6|-	chr6	32168285	32169448	0.0338454	0.0397083	0.314357	No
NM_001129908|FAM198A|chr3|+	chr3	43056176	43057715	0.00241381	-0.0488748	0.330159	No
NM_152374|C1orf216|chr1|-	chr1	35713876	35716326	NA	NA	NA	No
NM_001163287|EWSR1|chr22|+	chr22	29290413	29290683	0.0601878	0.0488211	0.301423	No
NM_004729|ZBED1|chrX|-	chrX	2486414	2490769	NA	NA	NA	No
NM_001164664|MAST4|chr5|+	chr5	67163147	67169595	0.663198	-0.208285	1.24468e-05	No
NM_213568|SLC39A3|chr19|-	chr19	2734526	2737379	0.635872	-0.0971688	0.0137016	No
NM_001134479|LRRC8D|chr1|+	chr1	89933067	89936430	NA	NA	NA	No
NM_001130967|ZNF385A|chr12|-	chr12	54369136	54370486	NA	NA	NA	No
NM_001077351|RBM23|chr14|-	chr14	22900645	22901733	0.273152	0.0509884	0.195222	No
NM_012121|CDC42EP4|chr17|-	chr17	73283624	73286612	0.19049	0.047527	0.23657	No
NM_003955|SOCS3|chr17|-	chr17	78356778	78359183	NA	NA	NA	No
NM_005802|TOPORS|chr9|-	chr9	32540544	32544326	NA	NA	NA	No
NM_024482|GMEB1|chr1|+	chr1	28714073	28715603	0.24025	-0.0615404	0.212016	No
NM_001174092|TMEM185A|chrX|-	chrX	149596556	149598255	0.287291	0.0530504	0.188534	No
NM_017817|RAB20|chr13|-	chr13	110523066	110524197	NA	NA	NA	No
NM_016561|BFAR|chr16|+	chr16	14667635	14669236	0.345543	0.0554657	0.159426	No
NM_004807|HS6ST1|chr2|-	chr2	128265480	128268870	NA	NA	NA	No
NM_004508|IDI1|chr10|-	chr10	1040024	1041504	0.108563	0.04293	0.278175	No
NM_020456|SPRYD7|chr13|-	chr13	49912706	49915160	0.0282466	-0.0413945	0.318392	No
NM_001171136|ZBED1|chrX|-	chrX	2486414	2490772	NA	NA	NA	No
NM_003804|RIPK1|chr6|+	chr6	3113053	3115187	0.270545	0.0510254	0.197339	No
NM_015036|ENDOD1|chr11|+	chr11	95128377	95132651	NA	NA	NA	No
NM_003489|NRIP1|chr21|-	chr21	14961235	14968526	NA	NA	NA	No
NM_001163423|ZNF580|chr19|+	chr19	55642497	55643470	NA	NA	NA	No
NR_024101|FLJ35776|chr18|+	chr18	3596579	3597379	0.514871	0.080991	0.0753594	No
NM_144707|PROM2|chr2|+	chr2	95290133	95291307	0.161539	-0.045131	0.252029	No
NM_024618|NLRX1|chr11|+	chr11	119183118	119184016	0.0527943	0.048213	0.306412	No
NM_002229|JUNB|chr19|+	chr19	12791496	12793311	NA	NA	NA	No
NM_001142469|C16orf45|chr16|+	chr16	15586717	15588259	NA	NA	NA	No
[truncated: 8,269 more rows]
